# Supplementary material for: Double burden of malnutrition and its associated factors among adolescents aged (10–19) years in a rural district of Pakistan
Source: PLOS Glob Public Health. 2026 Jun 3;6(6):e0006457. doi: 10.1371/journal.pgph.0006457 (PMC13232956; doi:10.1371/journal.pgph.0006457)
Supplement: S1 Data — (XLS) [file pgph.0006457.s001.xls]

## Sheet: Sheet1
sno	water_at_handwash	mother_education_level	sanitation_facility	physical_activity	handwashing_scorecat	breakfast_ frequency	workhour	childabuse	child_labor	oral_ hygiene _tools	brushing _habit	depression_score	overal_lgum_health	marital _status	education_ lvel	sampleweight	Beck_depression_scale	type_of_school	eating_outside	breakfast_frequency	eating_between_meals	sedentary	sleep_adequate	out_or_in_school	ever_attended_school	adolescent_edu	combbmiord	sanitation_facility	rooms used for sleep	comorbids	pocket_money	allergic1	overall_health	feeling low	fever	stomach_ache	education	tv_variable	beating	things_use_for_dental	sleep_quality	handwash materials	father_education	sleeptime	age_group	gender	hhdd_group(household dietary diversity)	hhdd_score	fiescat(food insecurity)
1	Water is available	uneducated	unimproved	vigorous physical activity	3-4	always	4-6	yes	yes	miswak	weekly	1-10	excellent	no	didnt specify0	9.8175	minimal depression 1-10	goverenment	never or almost never	almost everyday	never	>3hrs of screen time	inadequate	notgoing skol	yes	educated	underweight	unimproved	1	none	yes	not allergic	excellent	rarely or never	rarely or never	never or rarely	uneducated	not at all	yes	miswak	good	bar soap	Class-05	High (> 10)in school	thirteen to fifteen	male	Medium dietary diversity(4 and 5 food groups)	5	Severely Food Insecure
2	Water is available	uneducated	unimproved	inactive	3-4	always	not working	yes	no	miswak	daily	1-10	average	yes	uneducaed	9.8175	minimal depression 1-10	not school going	always	almost everyday	sometimes eat b/w meals	<3hrs of screen time	adequate	notgoing skol	no	uneducated	underweight	unimproved	2	none	yes	not allergic	good	rarely or never	rarely or never	never or rarely	uneducated	not at all	yes	miswak	fairly good	bar soap	Class-05	Low (<= 9)inschool	sixteen to 19	female	Medium dietary diversity(4 and 5 food groups)	4	Severely Food Insecure
3	Water is available	uneducated	unimproved	inactive	5times	always	not working	yes	no	miswak	daily	1-10	average	yes	uneducaed	9.8175	minimal depression 1-10	not school going	always	almost everyday	always eat b/w meals	<3hrs of screen time	adequate	notgoing skol	no	uneducated	underweight	unimproved	2	none	yes	not allergic	good	rarely or never	rarely or never	never or rarely	uneducated	not at all	yes	miswak	fairly good	bar soap	Never attended school	Low (<= 9)inschool	sixteen to 19	male	Medium dietary diversity(4 and 5 food groups)	4	Food Secure
4	Water is available	primry	unimproved	inactive	3-4	always	not working	yes	no	miswak	daily	1-10	excellent	no	primary	9.8175	minimal depression 1-10	goverenment	never or almost never	almost everyday	sometimes eat b/w meals	<3hrs of screen time	adequate	skool goin	yes	educated	underweight	unimproved	1	none	no	not allergic	excellent	rarely or never	rarely or never	never or rarely	uneducated	infrequent	yes	miswak	fairly good	bar soap	Class-05	Low (<= 9)inschool	ten to twelve	female	Medium dietary diversity(4 and 5 food groups)	4	Moderate Food Insecure
5	Water is available	uneducated		inactive	3-4	always	not working	yes	no	miswak	weekly	1-10	excellent	no	uneducaed	9.8175	minimal depression 1-10	not school going	always	almost everyday	sometimes eat b/w meals	>3hrs of screen time	adequate	notgoing skol	no	uneducated	underweight	other	1	none	yes	not allergic	excellent	rarely or never	rarely or never	never or rarely	educated	everyday	yes	miswak	good	bar soap	Never attended school	Low (<= 9)inschool	ten to twelve	female	Medium dietary diversity(4 and 5 food groups)	5	Severely Food Insecure
6	Water is available	uneducated	unimproved	vigorous physical activity	3-4	always	7-12	yes	yes	miswak	weekly	1-10	excellent	yes	uneducaed	9.8175	minimal depression 1-10	not school going	never or almost never	almost everyday	never	>3hrs of screen time	adequate	notgoing skol	no	uneducated	underweight	unimproved	1	none	no	not allergic	excellent	rarely or never	rarely or never	never or rarely	educated	everyday	yes	miswak	fairly good	bar soap	Class-05	Low (<= 9)inschool	sixteen to 19	male	Medium dietary diversity(4 and 5 food groups)	5	Severely Food Insecure
7	Water is available	uneducated	unimproved	inactive	3-4	always	not working	yes	no	miswak	daily	1-10	very good	no	uneducaed	9.8175	minimal depression 1-10	not school going	never or almost never	almost everyday	never	<3hrs of screen time	adequate	notgoing skol	no	uneducated	normal	unimproved	1	asthma	yes	allergic	fair	rarely or never	oftenly	never or rarely	educated	not at all	yes	miswak	good	no soap available	Never attended school	Low (<= 9)inschool	thirteen to fifteen	female	Medium dietary diversity(4 and 5 food groups)	5	Severely Food Insecure
8	Water is available	uneducated	unimproved	inactive	3-4	always	not working	yes	no	miswak	daily	1-10	excellent	yes	uneducaed	9.8175	minimal depression 1-10	not school going	never or almost never	almost everyday	never	<3hrs of screen time	inadequate	notgoing skol	no	uneducated	normal	unimproved	1	none	no	not allergic	excellent	rarely or never	rarely or never	never or rarely	educated	not at all	yes	miswak	fairly good	bar soap	Never attended school	Medium (> 9 and <= 10)inschool	sixteen to 19	female	High dietary diversity(≥ 6 food groups)	6	Milld Food Insecure
9	Water is available	uneducated	unimproved	inactive	3-4	always	not working	yes	no	miswak	weekly	1-10	very good	no	secondary	9.8175	minimal depression 1-10	goverenment	always	almost everyday	sometimes eat b/w meals	<3hrs of screen time	adequate	skool goin	yes	educated	underweight	unimproved	1	none	yes	not allergic	good	rarely or never	rarely or never	never or rarely	educated	everyday	yes	miswak	good	no soap available	Never attended school	Low (<= 9)inschool	ten to twelve	male	Medium dietary diversity(4 and 5 food groups)	5	Severely Food Insecure
10	Water is available	uneducated	unimproved	vigorous physical activity	3-4	always	7-12	yes	yes	miswak	weekly	1-10	excellent	yes	uneducaed	9.8175	minimal depression 1-10	not school going	never or almost never	almost everyday	never	<3hrs of screen time	adequate	notgoing skol	no	uneducated	underweight	unimproved	1	none	yes	not allergic	fair	oftently regularly weekly monthly	rarely or never	never or rarely	uneducated	everyday	yes	miswak	fairly good	bar soap	Never attended school	Low (<= 9)inschool	sixteen to 19	male	Medium dietary diversity(4 and 5 food groups)	5	Severely Food Insecure
11	Water is available	uneducated	unimproved	inactive	3-4	always	not working	yes	no	miswak	daily	1-10	excellent	no	primary	9.8175	minimal depression 1-10	goverenment	never or almost never	almost everyday	never	<3hrs of screen time	inadequate	skool goin	yes	educated	underweight	unimproved	1	none	yes	not allergic	excellent	rarely or never	rarely or never	never or rarely	educated	infrequent	yes	miswak	fairly good	bar soap	Class-05	High (> 10)in school	ten to twelve	male	Medium dietary diversity(4 and 5 food groups)	5	Severely Food Insecure
12	Water is available	uneducated	unimproved	inactive	3-4	always	not working	yes	no	miswak	daily	1-10	excellent	no	uneducaed	9.8175	minimal depression 1-10	not school going	never or almost never	almost everyday	sometimes eat b/w meals	<3hrs of screen time	inadequate	notgoing skol	no	uneducated	underweight	unimproved	1	none	yes	allergic	good	rarely or never	rarely or never	never or rarely	uneducated	not at all	yes	miswak	good	no soap available	Never attended school	Medium (> 9 and <= 10)inschool	ten to twelve	female	Medium dietary diversity(4 and 5 food groups)	4	Severely Food Insecure
13	Water is available	uneducated	unimproved	inactive	3-4	always	not working	yes	no	miswak	daily	1-10	excellent	yes	uneducaed	9.8175	minimal depression 1-10	not school going	never or almost never	almost everyday	never	<3hrs of screen time	adequate	notgoing skol	no	uneducated	normal	unimproved	1	none	no	not allergic	excellent	rarely or never	rarely or never	never or rarely	uneducated	not at all	yes	miswak	fairly good	bar soap	Class-12	Low (<= 9)inschool	sixteen to 19	female	Medium dietary diversity(4 and 5 food groups)	5	Severely Food Insecure
14	Water is available	uneducated	unimproved	inactive	3-4	never	not working	yes	no	miswak	sometimes	1-10	average	no	uneducaed	9.8175	minimal depression 1-10	not school going	sometimes	never or sometimes	sometimes eat b/w meals	<3hrs of screen time	adequate	notgoing skol	no	uneducated	underweight	unimproved	2	none	yes	not allergic	excellent	rarely or never	rarely or never	never or rarely	uneducated	not at all	yes	miswak	fairly good	bar soap	Class-12	Low (<= 9)inschool	ten to twelve	female	Medium dietary diversity(4 and 5 food groups)	5	Moderate Food Insecure
15	Water is available	uneducated	unimproved	inactive	5times	always	not working	yes	no	toothbrush	daily	1-10	average	yes	secondary	9.8175	minimal depression 1-10	goverenment	never or almost never	almost everyday	sometimes eat b/w meals	<3hrs of screen time	adequate	skool goin	yes	educated	obesity	unimproved	1	none	yes	not allergic	excellent	rarely or never	rarely or never	never or rarely	educated	not at all	yes	toothbrush	good	bar soap	Never attended school	Low (<= 9)inschool	sixteen to 19	male	Medium dietary diversity(4 and 5 food groups)	4	Food Secure
16	Water is available	uneducated	unimproved	inactive	3-4	never	0-3	yes	yes	miswak	daily	1-10	average	no	uneducaed	9.8175	minimal depression 1-10	not school going	always	never or sometimes	always eat b/w meals	<3hrs of screen time	inadequate	notgoing skol	no	uneducated	underweight	unimproved	2	none	no	not allergic	excellent	oftently regularly weekly monthly	oftenly	never or rarely	educated	not at all	yes	miswak	good	bar soap	Class-05	Medium (> 9 and <= 10)inschool	thirteen to fifteen	female	High dietary diversity(≥ 6 food groups)	6	Severely Food Insecure
17	Water is available	uneducated	unimproved	inactive	5times	never	not working	yes	no	miswak	weekly	21-30	poor	no	uneducaed	9.8175	moderate to severe>21	not school going	never or almost never	never or sometimes	sometimes eat b/w meals	<3hrs of screen time	adequate	notgoing skol	no	uneducated	obesity	unimproved	1	none	no	allergic	poor	oftently regularly weekly monthly	rarely or never	never or rarely	uneducated	not at all	yes	miswak	bad	bar soap	Class-05	Low (<= 9)inschool	thirteen to fifteen	female	Medium dietary diversity(4 and 5 food groups)	5	Severely Food Insecure
18	Water is available	uneducated	unimproved	inactive	3-4	never	0-3	yes	yes	miswak	daily	1-10	very good	no	uneducaed	9.8175	minimal depression 1-10	not school going	always	never or sometimes	always eat b/w meals	<3hrs of screen time	inadequate	notgoing skol	no	uneducated	underweight	unimproved	1	none	no	not allergic	fair	rarely or never	oftenly	never or rarely	uneducated	not at all	yes	miswak	good	no soap available	Class-05	Medium (> 9 and <= 10)inschool	thirteen to fifteen	female	High dietary diversity(≥ 6 food groups)	6	Severely Food Insecure
19	Water is not available	uneducated	unimproved	moderate vigorous	5times	never	not working	yes	no	miswak	daily	1-10	good	no	uneducaed	9.8175	minimal depression 1-10	not school going	never or almost never	never or sometimes	sometimes eat b/w meals	<3hrs of screen time	inadequate	notgoing skol	no	uneducated	underweight	unimproved	1	none	no	not allergic	fair	oftently regularly weekly monthly	oftenly	stomach ache oftently	educated	not at all	yes	miswak	good	no soap available	Class-03	High (> 10)in school	ten to twelve	female	Medium dietary diversity(4 and 5 food groups)	5	Severely Food Insecure
20	Water is available	uneducated	unimproved	vigorous physical activity	0-2	never	4-6	yes	yes	miswak	sometimes	1-10	average	no	uneducaed	9.8175	minimal depression 1-10	not school going	sometimes	never or sometimes	sometimes eat b/w meals	<3hrs of screen time	inadequate	notgoing skol	no	uneducated	underweight	unimproved	1	none	yes	not allergic	good	rarely or never	oftenly	never or rarely	uneducated	infrequent	yes	miswak	good	bar soap	Never attended school	Medium (> 9 and <= 10)inschool	ten to twelve	male	High dietary diversity(≥ 6 food groups)	6	Severely Food Insecure
21	Water is available	uneducated	unimproved	moderate vigorous	0-2	never	4-6	yes	yes	miswak	sometimes	1-10	good	no	uneducaed	9.8175	minimal depression 1-10	not school going	never or almost never	never or sometimes	sometimes eat b/w meals	>3hrs of screen time	adequate	notgoing skol	no	uneducated	underweight	unimproved	1	none	yes	not allergic	excellent	rarely or never	rarely or never	never or rarely	uneducated	not at all	yes	miswak	fairly good	no soap available	Never attended school	Low (<= 9)inschool	ten to twelve	female	High dietary diversity(≥ 6 food groups)	6	Severely Food Insecure
22	Water is available	primry	unimproved	vigorous physical activity	3-4	always	7-12	yes	yes	miswak	daily	1-10	good	no	uneducaed	9.8175	minimal depression 1-10	not school going	always	almost everyday	sometimes eat b/w meals	<3hrs of screen time	inadequate	notgoing skol	no	uneducated	underweight	unimproved	1	none	no	not allergic	fair	oftently regularly weekly monthly	oftenly	never or rarely	educated	not at all	yes	miswak	good	no soap available	Never attended school	Medium (> 9 and <= 10)inschool	ten to twelve	male	Medium dietary diversity(4 and 5 food groups)	5	Severely Food Insecure
23	Water is available	secondary	unimproved	inactive	3-4	always	not working	yes	no	miswak	weekly	1-10	very good	no	primary	9.8175	minimal depression 1-10	goverenment	never or almost never	almost everyday	sometimes eat b/w meals	<3hrs of screen time	inadequate	skool goin	yes	educated	underweight	unimproved	1	none	yes	not allergic	excellent	rarely or never	rarely or never	never or rarely	uneducated	not at all	yes	miswak	good	bar soap	Class-05	Medium (> 9 and <= 10)inschool	ten to twelve	male	Medium dietary diversity(4 and 5 food groups)	5	Severely Food Insecure
24	Water is available	uneducated	unimproved	vigorous physical activity	3-4	never	4-6	yes	yes	toothbrush	sometimes	1-10	very good	no	uneducaed	9.8175	minimal depression 1-10	not school going	never or almost never	never or sometimes	sometimes eat b/w meals	>3hrs of screen time	adequate	notgoing skol	no	uneducated	normal	unimproved	1	none	yes	allergic	fair	rarely or never	oftenly	stomach ache oftently	uneducated	not at all	yes	toothbrush	good	bar soap	Class-03	Low (<= 9)inschool	thirteen to fifteen	male	High dietary diversity(≥ 6 food groups)	6	Severely Food Insecure
25	Water is available	uneducated	unimproved	inactive	3-4	always	not working	yes	no	miswak	daily	1-10	average	no	primary	9.8175	minimal depression 1-10	goverenment	never or almost never	almost everyday	never	<3hrs of screen time	adequate	skool goin	yes	educated	underweight	unimproved	1	none	yes	not allergic	excellent	rarely or never	rarely or never	never or rarely	educated	not at all	yes	miswak	good	bar soap	Class-12	Low (<= 9)inschool	ten to twelve	male	Medium dietary diversity(4 and 5 food groups)	4	Severely Food Insecure
26	Water is available	uneducated	unimproved	inactive	3-4	always	not working	yes	no	toothbrush	daily	1-10	excellent	no	secondary	9.8175	minimal depression 1-10	private	never or almost never	almost everyday	never	<3hrs of screen time		skool goin	yes	educated	underweight	unimproved	1	none	yes	not allergic	good	oftently regularly weekly monthly	oftenly	never or rarely	educated	not at all	yes	toothbrush	fairly good	bar soap	Class-05		sixteen to 19	female	Medium dietary diversity(4 and 5 food groups)	5	Food Secure
27	Water is available	uneducated	unimproved	inactive	3-4	always	not working	yes	no	toothbrush	daily	1-10	very good	no	primary	8.90312	minimal depression 1-10	private	always	almost everyday	never	<3hrs of screen time	adequate	skool goin	yes	educated	underweight	unimproved	2	none	yes	allergic	fair	oftently regularly weekly monthly	oftenly	never or rarely	educated	not at all	yes	toothbrush	good	bar soap	Class-10	Low (<= 9)inschool	ten to twelve	male	Lowest dietary diversity(≤ 3 food groups)	3	Milld Food Insecure
28	Water is available	uneducated	improved	inactive	0-2	always	not working	yes	no	miswak	daily	1-10	good	no	primary	8.90312	minimal depression 1-10	private	never or almost never	almost everyday	never	<3hrs of screen time	inadequate	skool goin	yes	educated	underweight	improved	1	none	yes	not allergic	good	rarely or never	rarely or never	never or rarely	uneducated	not at all	yes	miswak	good	bar soap	Never attended school	High (> 10)in school	ten to twelve	male	Medium dietary diversity(4 and 5 food groups)	5	Food Secure
29	Water is available	uneducated	unimproved	inactive	3-4	always	7-12	yes	yes	toothbrush	daily	1-10	average	no	secondary	8.90312	minimal depression 1-10	private	sometimes	almost everyday	always eat b/w meals	<3hrs of screen time	inadequate	skool goin	yes	educated	underweight	unimproved	2	none	yes	not allergic	good	rarely or never	oftenly	never or rarely	educated	not at all	yes	toothbrush	good	bar soap	Class-14	Medium (> 9 and <= 10)inschool	thirteen to fifteen	male	Medium dietary diversity(4 and 5 food groups)	4	Severely Food Insecure
30	Water is available	uneducated	unimproved	inactive	3-4	always	0-3	yes	yes	miswak	weekly	17-20	poor	no	didnt specify0	8.90312	mild depression 11-20	private	never or almost never	almost everyday	never	<3hrs of screen time	inadequate	notgoing skol	yes	educated	underweight	unimproved	1	none	no	not allergic	poor	oftently regularly weekly monthly	oftenly	never or rarely	uneducated	not at all	yes	miswak	good	no soap available	Class-05	Medium (> 9 and <= 10)inschool	thirteen to fifteen	female	Lowest dietary diversity(≤ 3 food groups)	3	Severely Food Insecure
31	Water is available	uneducated	improved	inactive	0-2	always	not working	yes	no	miswak	weekly	1-10	good	no	secondary	8.90312	minimal depression 1-10	private	never or almost never	almost everyday	never	<3hrs of screen time	adequate	skool goin	yes	educated	underweight	improved	1	none	yes	not allergic	good	rarely or never	rarely or never	never or rarely	educated	not at all	yes	miswak	good	bar soap	Class-10	Low (<= 9)inschool	ten to twelve	male	Medium dietary diversity(4 and 5 food groups)	5	Severely Food Insecure
32	Water is available	uneducated	unimproved	inactive	3-4	always	not working	yes	no	miswak	daily	1-10	average	no	didnt specify0	8.90312	minimal depression 1-10	goverenment	always	almost everyday	always eat b/w meals	<3hrs of screen time	adequate	notgoing skol	yes	educated	underweight	unimproved	1	none	yes	not allergic	excellent	rarely or never	rarely or never	never or rarely	educated	not at all	yes	miswak	good	bar soap	Class-10	Low (<= 9)inschool	sixteen to 19	female	Lowest dietary diversity(≤ 3 food groups)	3	Food Secure
33	Water is available	uneducated	unimproved	inactive	3-4	always	0-3	yes	yes	others	daily	1-10	excellent	no	secondary	8.90312	minimal depression 1-10	others	never or almost never	almost everyday	never	<3hrs of screen time	adequate	skool goin	yes	educated	normal	unimproved	2	none	yes	not allergic	excellent	oftently regularly weekly monthly	rarely or never	never or rarely	educated	not at all	yes	others	good	bar soap	Class-12	Low (<= 9)inschool	sixteen to 19	female	High dietary diversity(≥ 6 food groups)	6	Severely Food Insecure
34	Water is available	uneducated	improved	inactive	3-4	always	not working	yes	no	miswak	daily	1-10	very good	no	secondary	8.90312	minimal depression 1-10	private	never or almost never	almost everyday	never	<3hrs of screen time	inadequate	skool goin	yes	educated	underweight	improved	1	none	no	not allergic	good	rarely or never	rarely or never	never or rarely	educated	not at all	yes	miswak	good	bar soap	Class-05	Medium (> 9 and <= 10)inschool	sixteen to 19	female	Medium dietary diversity(4 and 5 food groups)	5	Food Secure
35	Water is available	uneducated	unimproved	inactive	3-4	always	0-3	yes	yes	finger	daily	1-10	average	no	primary	8.90312	minimal depression 1-10	goverenment	sometimes	almost everyday	never	<3hrs of screen time	adequate	skool goin	yes	educated	normal	unimproved	1	none	yes	not allergic	fair	rarely or never	oftenly	never or rarely	uneducated	not at all	yes	others	fairly good	bar soap	Class-05	Low (<= 9)inschool	thirteen to fifteen	male	Medium dietary diversity(4 and 5 food groups)	5	Severely Food Insecure
36	Water is available	uneducated	unimproved	inactive	0-2	always	7-12	yes	yes	finger	daily	1-10	very good	no	didnt specify0	8.90312	minimal depression 1-10	goverenment	never or almost never	almost everyday	sometimes eat b/w meals	<3hrs of screen time	inadequate	notgoing skol	yes	educated	underweight	unimproved	1	none	no	allergic	good	rarely or never	oftenly	never or rarely	uneducated	not at all	yes	others	good	bar soap	Never attended school	Medium (> 9 and <= 10)inschool	thirteen to fifteen	female	High dietary diversity(≥ 6 food groups)	6	Severely Food Insecure
37	Water is available	uneducated	unimproved	inactive	0-2	always	not working	yes	no	toothbrush	daily	1-10	excellent	no	uneducaed	8.90312	minimal depression 1-10	not school going	never or almost never	almost everyday	never	<3hrs of screen time	inadequate	notgoing skol	no	uneducated	underweight	unimproved	1	none	no	not allergic	excellent	rarely or never	rarely or never	never or rarely	educated	not at all	yes	toothbrush	good	bar soap		Medium (> 9 and <= 10)inschool	thirteen to fifteen	female	Medium dietary diversity(4 and 5 food groups)	5	Severely Food Insecure
38	Water is not available	uneducated	unimproved	inactive	3-4	always	0-3	yes	yes	others	weekly	1-10	very good	yes	uneducaed	8.90312	minimal depression 1-10	not school going	never or almost never	almost everyday	sometimes eat b/w meals	<3hrs of screen time	inadequate	notgoing skol	no	uneducated	normal	unimproved	1	none	no	not allergic	fair	oftently regularly weekly monthly	oftenly	never or rarely	educated	not at all	yes	others	good	others	Never attended school	Medium (> 9 and <= 10)inschool	sixteen to 19	female	High dietary diversity(≥ 6 food groups)	6	Severely Food Insecure
39	Water is available	uneducated	unimproved	inactive	3-4	always	0-3	yes	yes	others	weekly	1-10	very good	no	primary	8.90312	minimal depression 1-10	goverenment	never or almost never	almost everyday	sometimes eat b/w meals	<3hrs of screen time	inadequate	skool goin	yes	educated	underweight	unimproved	1	none	yes	not allergic	fair	rarely or never	oftenly	stomach ache oftently	uneducated	not at all	yes	others	good	bar soap	Never attended school	Medium (> 9 and <= 10)inschool	thirteen to fifteen	male	High dietary diversity(≥ 6 food groups)	6	Severely Food Insecure
40	Water is available	uneducated	unimproved	inactive	3-4	always	not working	yes	no	miswak	daily	1-10	good	no	uneducaed	8.90312	minimal depression 1-10	not school going	never or almost never	almost everyday	never	<3hrs of screen time	inadequate	notgoing skol	no	uneducated	underweight	unimproved	1	none	no	not allergic	good	rarely or never	rarely or never	never or rarely	uneducated	not at all	yes	miswak	good	bar soap	Never attended school	High (> 10)in school	ten to twelve	female	High dietary diversity(≥ 6 food groups)	6	Severely Food Insecure
41	Water is not available	uneducated	unimproved	inactive	3-4	never	not working	yes	no	miswak	weekly	11-16	good	no	primary	8.90312	mild depression 11-20	goverenment	sometimes	never or sometimes	never	<3hrs of screen time	inadequate	skool goin	yes	educated	underweight	unimproved	2	none	yes	not allergic	fair	rarely or never	rarely or never	never or rarely	uneducated	everyday	yes	miswak	good	no soap available	Class-09	Medium (> 9 and <= 10)inschool	ten to twelve	male	High dietary diversity(≥ 6 food groups)	9	Severely Food Insecure
42	Water is available	uneducated	improved	inactive	3-4	always	4-6	yes	yes	miswak	daily	1-10	very good	no	didnt specify0	8.90312	minimal depression 1-10	goverenment	never or almost never	almost everyday	never	>3hrs of screen time	adequate	notgoing skol	yes	educated	underweight	improved	1	none	yes	not allergic	good	rarely or never	rarely or never	never or rarely	educated	everyday	yes	miswak	good	bar soap	Never attended school	Low (<= 9)inschool	thirteen to fifteen	male	Medium dietary diversity(4 and 5 food groups)	5	Food Secure
43	Water is available	uneducated	unimproved	vigorous physical activity	3-4	always	not working	yes	no	miswak	weekly	1-10	good	no	primary	8.90312	minimal depression 1-10	goverenment	always	almost everyday	sometimes eat b/w meals	>3hrs of screen time	adequate	skool goin	yes	educated	underweight	unimproved	1	none	yes	not allergic	good	oftently regularly weekly monthly	rarely or never	never or rarely	educated	everyday	yes	miswak	good	no soap available	Class-10	Low (<= 9)inschool	ten to twelve	male	High dietary diversity(≥ 6 food groups)	6	Severely Food Insecure
44	Water is available	uneducated	improved	inactive	3-4	always	not working	yes	no	miswak	weekly	1-10	good	no	primary	8.90312	minimal depression 1-10	goverenment	always	almost everyday	always eat b/w meals	<3hrs of screen time	inadequate	skool goin	yes	educated	underweight	improved	2	none	yes	allergic	fair	rarely or never	oftenly	never or rarely	educated	not at all	yes	miswak	good	bar soap	Class-05	High (> 10)in school	ten to twelve	male	Medium dietary diversity(4 and 5 food groups)	5	Milld Food Insecure
45	Water is available	uneducated		inactive	3-4	never	0-3	yes	yes	miswak	weekly	17-20	very good	no	didnt specify0	8.90312	mild depression 11-20	goverenment	never or almost never	never or sometimes	never	<3hrs of screen time	inadequate	notgoing skol	yes	educated	underweight	other	1	none	no	allergic	poor	oftently regularly weekly monthly	rarely or never	never or rarely	uneducated	not at all	yes	miswak	fairly good	no soap available	Never attended school	High (> 10)in school	sixteen to 19	male	High dietary diversity(≥ 6 food groups)	7	Severely Food Insecure
46	Water is not available	uneducated	unimproved	vigorous physical activity	3-4	always	not working	yes	no	miswak	weekly	1-10	poor	no	uneducaed	8.90312	minimal depression 1-10	not school going	never or almost never	almost everyday	never	<3hrs of screen time	inadequate	notgoing skol	no	uneducated	underweight	unimproved	1	none	no	allergic	fair	oftently regularly weekly monthly	rarely or never	never or rarely	educated	not at all	yes	miswak	good	no soap available	Class-09	Medium (> 9 and <= 10)inschool	thirteen to fifteen	female	Medium dietary diversity(4 and 5 food groups)	5	Severely Food Insecure
47	Water is available	uneducated	unimproved	inactive	3-4	always	not working	yes	no	others	weekly	1-10	very good	no	didnt specify0	8.90312	minimal depression 1-10	others	never or almost never	almost everyday	always eat b/w meals	<3hrs of screen time	inadequate	notgoing skol	yes	educated	underweight	unimproved	1	none	no	not allergic	good	rarely or never	rarely or never	never or rarely	educated	not at all	yes	others	good	no soap available	Class-14	High (> 10)in school	thirteen to fifteen	female	Medium dietary diversity(4 and 5 food groups)	5	Severely Food Insecure
48	Water is not available	uneducated	unimproved	inactive	3-4	always	not working	yes	no	others	weekly	1-10	average	no	primary	8.90312	minimal depression 1-10	others	never or almost never	almost everyday	sometimes eat b/w meals	<3hrs of screen time	inadequate	skool goin	yes	educated	underweight	unimproved	1	none	yes	not allergic	fair	rarely or never	oftenly	never or rarely	educated	not at all	yes	others	fairly good	others	Class-05	High (> 10)in school	thirteen to fifteen	male	High dietary diversity(≥ 6 food groups)	6	Severely Food Insecure
49	Water is available	uneducated	unimproved	inactive	3-4	always	not working	yes	no	miswak	daily	1-10	poor	no	didnt specify0	8.90312	minimal depression 1-10	goverenment	never or almost never	almost everyday	never	<3hrs of screen time	adequate	notgoing skol	yes	educated	normal	unimproved	1	none	no	allergic	poor	rarely or never	oftenly	stomach ache oftently	educated	not at all	yes	miswak	good	bar soap	Never attended school	Low (<= 9)inschool	thirteen to fifteen	female	Medium dietary diversity(4 and 5 food groups)	5	Severely Food Insecure
50	Water is available	uneducated	unimproved	inactive	3-4	always	not working	yes	no	others	weekly	1-10	very good	no	primary	8.90312	minimal depression 1-10	goverenment	sometimes	almost everyday	sometimes eat b/w meals	<3hrs of screen time	inadequate	skool goin	yes	educated	underweight	unimproved	1	none	yes	not allergic	good	rarely or never	oftenly	never or rarely	educated	not at all	yes	others	good	bar soap	Class-12	High (> 10)in school	ten to twelve	female	High dietary diversity(≥ 6 food groups)	6	Severely Food Insecure
51	Water is available	uneducated	unimproved	inactive	5times	never	0-3	yes	yes	miswak	daily	21-30	poor	no	uneducaed	8.90312	moderate to severe>21	not school going	never or almost never	never or sometimes	never	<3hrs of screen time	adequate	notgoing skol	no	uneducated	normal	unimproved	1	none	no	not allergic	poor	rarely or never	oftenly	stomach ache oftently	educated	not at all	yes	miswak	good	bar soap	Class-10	Low (<= 9)inschool	thirteen to fifteen	female	High dietary diversity(≥ 6 food groups)	6	Severely Food Insecure
52	Water is available	uneducated	improved	inactive	3-4	always	not working	yes	no	miswak	weekly	1-10	poor	no	secondary	8.90312	minimal depression 1-10	goverenment	never or almost never	almost everyday	always eat b/w meals	<3hrs of screen time	adequate	skool goin	yes	educated	underweight	improved	1	asthma	yes	allergic	fair	oftently regularly weekly monthly	oftenly	stomach ache oftently	educated	not at all	yes	miswak	bad	ash mud	Class-14	Low (<= 9)inschool	thirteen to fifteen	male	Medium dietary diversity(4 and 5 food groups)	4	Severely Food Insecure
53	Water is available	uneducated	improved	moderate vigorous	3-4	always	4-6	yes	yes	others	weekly	1-10	good	no	uneducaed	8.90312	minimal depression 1-10	not school going	never or almost never	almost everyday	sometimes eat b/w meals	<3hrs of screen time	inadequate	notgoing skol	no	uneducated	underweight	improved	2	none	no	allergic	fair	oftently regularly weekly monthly	oftenly	stomach ache oftently	educated	not at all	yes	others	fairly good	bar soap	Never attended school	High (> 10)in school	sixteen to 19	female	Medium dietary diversity(4 and 5 food groups)	5	Severely Food Insecure
54	Water is available	uneducated	unimproved	inactive	3-4	always	0-3	yes	yes	toothbrush	sometimes	1-10	good	no	secondary	8.59375	minimal depression 1-10	goverenment	sometimes	almost everyday	sometimes eat b/w meals	>3hrs of screen time	adequate	skool goin	yes	educated	underweight	unimproved	2	none	yes	not allergic	good	rarely or never	oftenly	never or rarely	uneducated	everyday	yes	toothbrush	good	bar soap	Class-12	Low (<= 9)inschool	thirteen to fifteen	male	Lowest dietary diversity(≤ 3 food groups)	3	Food Secure
55	Water is available	uneducated	improved	inactive	3-4	always	not working	no	no	miswak	daily	21-30	good	no	secondary	8.59375	moderate to severe>21	goverenment	never or almost never	almost everyday	never	<3hrs of screen time	inadequate	skool goin	yes	educated	underweight	improved	2	none	yes	not allergic	poor	oftently regularly weekly monthly	rarely or never	never or rarely	educated	not at all	no	miswak	good	ash mud	Class-12	Medium (> 9 and <= 10)inschool	ten to twelve	male	Medium dietary diversity(4 and 5 food groups)	4	Milld Food Insecure
56	Water is available	uneducated	unimproved	vigorous physical activity	3-4	always	not working	yes	no	miswak	weekly	1-10	very good	no	primary	8.59375	minimal depression 1-10	goverenment	always	almost everyday	sometimes eat b/w meals	<3hrs of screen time	adequate	skool goin	yes	educated	underweight	unimproved	1	none	yes	not allergic	fair	rarely or never	rarely or never	never or rarely	uneducated	everyday	yes	miswak	good	bar soap	Never attended school	Low (<= 9)inschool	ten to twelve	male	Medium dietary diversity(4 and 5 food groups)	4	Severely Food Insecure
57	Water is available	uneducated	unimproved	inactive	3-4	always	not working	no	no	miswak	weekly	1-10	excellent	no	uneducaed	8.59375	minimal depression 1-10	not school going	always	almost everyday	sometimes eat b/w meals	<3hrs of screen time	inadequate	notgoing skol	no	uneducated	underweight	unimproved	1	none	yes	not allergic	excellent	rarely or never	rarely or never	never or rarely	uneducated	not at all	no	miswak	good	no soap available	Class-05	Medium (> 9 and <= 10)inschool	ten to twelve	female	High dietary diversity(≥ 6 food groups)	6	Severely Food Insecure
58	Water is available	uneducated	unimproved	inactive	3-4	always	not working	no	no	miswak	daily	1-10	good	no	uneducaed	8.59375	minimal depression 1-10	not school going	never or almost never	almost everyday	never	<3hrs of screen time	adequate	notgoing skol	no	uneducated	underweight	unimproved	1	none	no	allergic	good	oftently regularly weekly monthly	rarely or never	never or rarely	educated	not at all	no	miswak	good	bar soap	Never attended school	Low (<= 9)inschool	sixteen to 19	female	High dietary diversity(≥ 6 food groups)	7	Severely Food Insecure
59	Water is available	uneducated	unimproved	inactive	3-4	always	not working	yes	no	toothbrush	daily	1-10	very good	no	didnt specify0	8.59375	minimal depression 1-10	goverenment	always	almost everyday	never	<3hrs of screen time	adequate	notgoing skol	yes	educated	normal	unimproved	1	none	yes	not allergic	good	rarely or never	rarely or never	never or rarely	educated	not at all	yes	toothbrush	fairly good	bar soap	Class-10	Low (<= 9)inschool	sixteen to 19	female	Medium dietary diversity(4 and 5 food groups)	5	Severely Food Insecure
60	Water is available	uneducated	unimproved	inactive	3-4	always	not working	yes	no	miswak	daily	1-10	very good	no	primary	8.59375	minimal depression 1-10	goverenment	sometimes	almost everyday	never	<3hrs of screen time		skool goin	yes	educated	underweight	unimproved	1	none	yes	not allergic	fair	rarely or never	rarely or never	never or rarely	educated	not at all	yes	miswak	good	bar soap	Class-05		thirteen to fifteen	male	Medium dietary diversity(4 and 5 food groups)	4	Severely Food Insecure
61	Water is available	uneducated	unimproved	inactive	3-4	always	not working	yes	no	miswak	daily	1-10	average	no	primary	8.59375	minimal depression 1-10	goverenment	never or almost never	almost everyday	never	<3hrs of screen time	adequate	skool goin	yes	educated	underweight	unimproved	2	none	yes	not allergic	excellent	rarely or never	rarely or never	never or rarely	uneducated	not at all	yes	miswak	good	bar soap	Never attended school	Low (<= 9)inschool	thirteen to fifteen	male	Medium dietary diversity(4 and 5 food groups)	4	Severely Food Insecure
62	Water is available	uneducated	unimproved	inactive	3-4	always	not working	yes	no	miswak	daily	1-10	poor	no	uneducaed	8.59375	minimal depression 1-10	not school going	sometimes	almost everyday	never	<3hrs of screen time	adequate	notgoing skol	no	uneducated	normal	unimproved	2	none	yes	not allergic	good	rarely or never	rarely or never	never or rarely	uneducated	not at all	yes	miswak	fairly good	bar soap	Never attended school	Low (<= 9)inschool	ten to twelve	female	Medium dietary diversity(4 and 5 food groups)	4	Severely Food Insecure
63	Water is available	uneducated	unimproved	inactive	3-4	always	not working	yes	no	miswak	daily	1-10	average	no	primary	8.59375	minimal depression 1-10	others	always	almost everyday	always eat b/w meals	<3hrs of screen time	adequate	skool goin	yes	educated	normal	unimproved	1	none	yes	not allergic	excellent	rarely or never	rarely or never	never or rarely	uneducated	not at all	yes	miswak	good	bar soap	Class-05	Low (<= 9)inschool	ten to twelve	male	Medium dietary diversity(4 and 5 food groups)	4	Severely Food Insecure
64	Water is available	uneducated	unimproved	inactive	3-4	always	not working	yes	no	miswak	daily	1-10	very good	no	didnt specify0	8.59375	minimal depression 1-10	goverenment	always	almost everyday	always eat b/w meals	<3hrs of screen time	adequate	notgoing skol	yes	educated	underweight	unimproved	1	none	yes	not allergic	excellent	rarely or never	rarely or never	never or rarely	uneducated	not at all	yes	miswak	good	bar soap	Never attended school	Low (<= 9)inschool	thirteen to fifteen	female	Medium dietary diversity(4 and 5 food groups)	4	Severely Food Insecure
65	Water is available	uneducated	improved	inactive	3-4	always	not working	yes	no	miswak	daily	1-10	very good	no	uneducaed	8.59375	minimal depression 1-10	not school going	never or almost never	almost everyday	never	<3hrs of screen time	inadequate	notgoing skol	no	uneducated	normal	improved	1	none	no	not allergic	excellent	rarely or never	rarely or never	never or rarely	uneducated	not at all	yes	miswak	good	bar soap	Never attended school	High (> 10)in school	ten to twelve	female	Medium dietary diversity(4 and 5 food groups)	4	Moderate Food Insecure
66	Water is available	uneducated	unimproved	inactive	3-4	always	not working	yes	no	miswak	daily	1-10	very good	no	uneducaed	8.59375	minimal depression 1-10	not school going	never or almost never	almost everyday	never	<3hrs of screen time	inadequate	notgoing skol	no	uneducated	normal	unimproved	1	none	no	not allergic	good	rarely or never	rarely or never	never or rarely	educated	not at all	yes	miswak	good	bar soap	Never attended school	High (> 10)in school	ten to twelve	female	Medium dietary diversity(4 and 5 food groups)	5	Severely Food Insecure
67	Water is available	uneducated	unimproved	inactive	3-4	always	not working	yes	no	miswak	daily	1-10	very good	no	primary	8.59375	minimal depression 1-10	goverenment	never or almost never	almost everyday	sometimes eat b/w meals	<3hrs of screen time	adequate	skool goin	yes	educated	normal	unimproved	2	none	yes	not allergic	fair	oftently regularly weekly monthly	rarely or never	never or rarely	educated	not at all	yes	miswak	fairly good	bar soap	Class-10	Low (<= 9)inschool	ten to twelve	male	Medium dietary diversity(4 and 5 food groups)	4	Milld Food Insecure
68	Water is available	uneducated	unimproved	inactive	3-4	always	not working	yes	no	miswak	daily	1-10	good	no	primary	8.59375	minimal depression 1-10	goverenment	always	almost everyday	sometimes eat b/w meals	<3hrs of screen time	adequate	skool goin	yes	educated	underweight	unimproved	1	none	yes	not allergic	good	rarely or never	rarely or never	never or rarely	educated	everyday	yes	miswak	good	bar soap	Class-10	Low (<= 9)inschool	ten to twelve	male	Medium dietary diversity(4 and 5 food groups)	5	Milld Food Insecure
69	Water is available	uneducated	improved	inactive	3-4	always	not working	yes	no	miswak	daily	1-10	good	no	uneducaed	8.59375	minimal depression 1-10	not school going	never or almost never	almost everyday	sometimes eat b/w meals	>3hrs of screen time	inadequate	notgoing skol	no	uneducated	underweight	improved	1	none	yes	not allergic	excellent	rarely or never	rarely or never	never or rarely	educated	everyday	yes	miswak	good	bar soap	Never attended school	Medium (> 9 and <= 10)inschool	ten to twelve	female	Medium dietary diversity(4 and 5 food groups)	4	Moderate Food Insecure
70	Water is available	uneducated	unimproved	inactive	3-4	always	not working	yes	no	miswak	daily	1-10	good	no	primary	8.59375	minimal depression 1-10	goverenment	never or almost never	almost everyday	sometimes eat b/w meals	<3hrs of screen time	adequate	skool goin	yes	educated	underweight	unimproved	1	none	yes	not allergic	excellent	rarely or never	rarely or never	never or rarely	educated	not at all	yes	miswak	fairly good	bar soap	Class-12	Low (<= 9)inschool	ten to twelve	male	Lowest dietary diversity(≤ 3 food groups)	3	Milld Food Insecure
71	Water is available	primry	unimproved	inactive	3-4	always	not working	yes	no	toothbrush	daily	1-10	poor	no	primary	8.59375	minimal depression 1-10	goverenment	sometimes	almost everyday	always eat b/w meals	<3hrs of screen time	inadequate	skool goin	yes	educated	underweight	unimproved	1	none	yes	not allergic	fair	oftently regularly weekly monthly	oftenly	stomach ache oftently	uneducated	everyday	yes	toothbrush	good	ash mud	Class-08	Medium (> 9 and <= 10)inschool	ten to twelve	female	Medium dietary diversity(4 and 5 food groups)	4	Milld Food Insecure
72	Water is available	uneducated	unimproved	inactive	3-4	always	not working	yes	no	miswak	daily	1-10	average	yes	uneducaed	8.59375	minimal depression 1-10	not school going	sometimes	almost everyday	sometimes eat b/w meals	<3hrs of screen time	adequate	notgoing skol	no	uneducated	obesity	unimproved	1	none	no	not allergic	good	rarely or never	rarely or never	never or rarely	educated	not at all	yes	miswak	good	bar soap	Never attended school	Low (<= 9)inschool	sixteen to 19	female	Medium dietary diversity(4 and 5 food groups)	5	Severely Food Insecure
73	Water is available	uneducated	improved	vigorous physical activity	3-4	always	not working	yes	no	miswak	weekly	1-10	very good	no	primary	8.59375	minimal depression 1-10	goverenment	always	almost everyday	sometimes eat b/w meals	<3hrs of screen time	adequate	skool goin	yes	educated	underweight	improved	2	none	yes	allergic	excellent	rarely or never	rarely or never	never or rarely	educated	everyday	yes	miswak	good	bar soap	Class-12	Low (<= 9)inschool	ten to twelve	male	Medium dietary diversity(4 and 5 food groups)	4	Food Secure
74	Water is available	uneducated	improved	vigorous physical activity	0-2	always	not working	yes	no	toothbrush	daily	1-10	excellent	no	secondary	8.59375	minimal depression 1-10	goverenment	never or almost never	almost everyday	sometimes eat b/w meals	>3hrs of screen time	adequate	skool goin	yes	educated	normal	improved	2	none	yes	not allergic	good	oftently regularly weekly monthly	rarely or never	never or rarely	educated	not at all	yes	toothbrush	good	bar soap	Class-10	Low (<= 9)inschool	sixteen to 19	male	Lowest dietary diversity(≤ 3 food groups)	2	Food Secure
75	Water is available	uneducated	improved	inactive	3-4	always	not working	yes	no	miswak	daily	1-10	good	no	uneducaed	8.59375	minimal depression 1-10	not school going	sometimes	almost everyday	sometimes eat b/w meals	<3hrs of screen time	adequate	notgoing skol	no	uneducated	underweight	improved	2	none	yes	not allergic	good	oftently regularly weekly monthly	oftenly	never or rarely	uneducated	not at all	yes	miswak	good	bar soap	Class-05	Low (<= 9)inschool	thirteen to fifteen	female	Medium dietary diversity(4 and 5 food groups)	4	Food Secure
76	Water is available	primry	improved	inactive	3-4	always	0-3	no	yes	miswak	weekly	1-10	very good	no	didnt specify0	8.59375	minimal depression 1-10	goverenment	never or almost never	almost everyday	never	<3hrs of screen time	adequate	notgoing skol	yes	educated	underweight	improved	1	none	no	not allergic	fair	oftently regularly weekly monthly	rarely or never	stomach ache oftently	educated	not at all	no	miswak	fairly good	no soap available	Class-10	Low (<= 9)inschool	sixteen to 19	female	Medium dietary diversity(4 and 5 food groups)	5	Severely Food Insecure
77	Water is available	uneducated	unimproved	inactive	3-4	always	not working	yes	no	toothbrush	daily	1-10	good	no	primary	8.59375	minimal depression 1-10	goverenment	always	almost everyday	always eat b/w meals	<3hrs of screen time	adequate	skool goin	yes	educated	underweight	unimproved	1	none	yes	not allergic	good	rarely or never	rarely or never	never or rarely	educated	not at all	yes	toothbrush	good	bar soap	Class-10	Low (<= 9)inschool	thirteen to fifteen	male	Medium dietary diversity(4 and 5 food groups)	4	Milld Food Insecure
78	Water is available	uneducated	improved	inactive	3-4	always	not working	yes	no	toothbrush	weekly	1-10	good	no	primary	8.59375	minimal depression 1-10	goverenment	never or almost never	almost everyday	never	>3hrs of screen time	inadequate	skool goin	yes	educated	underweight	improved	1	none	no	not allergic	fair	rarely or never	rarely or never	never or rarely	educated	everyday	yes	toothbrush	good	ash mud	Never attended school	Medium (> 9 and <= 10)inschool	ten to twelve	female	High dietary diversity(≥ 6 food groups)	9	Severely Food Insecure
79	Water is available	uneducated	unimproved	inactive	3-4	always	not working	yes	no	toothbrush	daily	1-10	very good	no	primary	8.59375	minimal depression 1-10	goverenment	never or almost never	almost everyday	sometimes eat b/w meals	>3hrs of screen time	adequate	skool goin	yes	educated	underweight	unimproved	1	none	yes	not allergic	fair	rarely or never	oftenly	stomach ache oftently	educated	infrequent	yes	toothbrush	good	bar soap	Class-05	Low (<= 9)inschool	thirteen to fifteen	male	High dietary diversity(≥ 6 food groups)	6	Moderate Food Insecure
80	Water is available	uneducated	unimproved	inactive	3-4	never	not working	yes	no	toothbrush	weekly	1-10	good	no	uneducaed	8.59375	minimal depression 1-10	not school going	never or almost never	never or sometimes	sometimes eat b/w meals	>3hrs of screen time	inadequate	notgoing skol	no	uneducated	underweight	unimproved	2	none	no	allergic	fair	oftently regularly weekly monthly	rarely or never	never or rarely	uneducated	everyday	yes	toothbrush	good	ash mud	Never attended school	Medium (> 9 and <= 10)inschool	thirteen to fifteen	female	Medium dietary diversity(4 and 5 food groups)	4	Severely Food Insecure
81	Water is available	uneducated	unimproved	vigorous physical activity	3-4	never	not working	yes	no	others	weekly	11-16	very good	no	uneducaed	8.59375	mild depression 11-20	not school going	never or almost never	never or sometimes	always eat b/w meals	>3hrs of screen time	adequate	notgoing skol	no	uneducated	underweight	unimproved	2	none	no	allergic	poor	oftently regularly weekly monthly	oftenly	never or rarely	uneducated	infrequent	yes	others	bad	bar soap	Class-05	Low (<= 9)inschool	ten to twelve	female	High dietary diversity(≥ 6 food groups)	9	Severely Food Insecure
82	Water is available	uneducated	unimproved	inactive	3-4	always	not working	yes	no	toothbrush	weekly	1-10	very good	no	primary	8.59375	minimal depression 1-10	goverenment	never or almost never	almost everyday	sometimes eat b/w meals	>3hrs of screen time	inadequate	skool goin	yes	educated	underweight	unimproved	2	none	yes	not allergic	excellent	rarely or never	oftenly	never or rarely	educated	everyday	yes	toothbrush	good	bar soap	Class-12	Medium (> 9 and <= 10)inschool	ten to twelve	male	Medium dietary diversity(4 and 5 food groups)	5	Food Secure
83	Water is available	uneducated	improved	inactive	3-4	always	0-3	yes	yes	miswak	daily	1-10	excellent	no	didnt specify0	8.59375	minimal depression 1-10	goverenment	sometimes	almost everyday	sometimes eat b/w meals	<3hrs of screen time	adequate	notgoing skol	yes	educated	underweight	improved	1	none	yes	not allergic	good	oftently regularly weekly monthly	rarely or never	never or rarely	uneducated	everyday	yes	miswak	good	bar soap	Never attended school	Low (<= 9)inschool	sixteen to 19	female	Medium dietary diversity(4 and 5 food groups)	5	Food Secure
84	Water is available	uneducated	improved	inactive	3-4	always	not working	yes	no	toothbrush	sometimes	1-10	average	no	didnt specify0	8.59375	minimal depression 1-10	goverenment	never or almost never	almost everyday	sometimes eat b/w meals	>3hrs of screen time	inadequate	notgoing skol	yes	educated	normal	improved	1	none	no	allergic	fair	rarely or never	rarely or never	never or rarely	uneducated	everyday	yes	toothbrush	good	ash mud	Never attended school	High (> 10)in school	thirteen to fifteen	male	Medium dietary diversity(4 and 5 food groups)	4	Moderate Food Insecure
85	Water is available	uneducated	unimproved	vigorous physical activity	0-2	never	7-12	yes	yes	miswak	sometimes	1-10	poor	no	uneducaed	13.75	minimal depression 1-10	not school going	never or almost never	never or sometimes	always eat b/w meals	<3hrs of screen time	adequate	notgoing skol	no	uneducated	underweight	unimproved	1	none	yes	not allergic	fair	oftently regularly weekly monthly	oftenly	never or rarely	uneducated	not at all	yes	miswak	fairly good	bar soap	Never attended school	Low (<= 9)inschool	sixteen to 19	male	High dietary diversity(≥ 6 food groups)	6	Severely Food Insecure
86	Water is available	uneducated	unimproved	inactive	3-4	always	7-12	yes	yes	miswak	daily	1-10	very good	no	uneducaed	13.75	minimal depression 1-10	not school going	never or almost never	almost everyday	sometimes eat b/w meals	>3hrs of screen time	adequate	notgoing skol	no	uneducated	normal	unimproved	2	none	no	not allergic	excellent	rarely or never	rarely or never	never or rarely	educated	everyday	yes	miswak	good	bar soap	Class-08	Low (<= 9)inschool	thirteen to fifteen	female	Medium dietary diversity(4 and 5 food groups)	5	Severely Food Insecure
87	Water is available	uneducated	unimproved	moderate vigorous	3-4	never	7-12	yes	yes	toothbrush	sometimes	1-10	average	no	secondary	13.75	minimal depression 1-10	private	never or almost never	never or sometimes	sometimes eat b/w meals	>3hrs of screen time	adequate	skool goin	yes	educated	underweight	unimproved	2	none	yes	allergic	good	oftently regularly weekly monthly	rarely or never	never or rarely	educated	everyday	yes	toothbrush	good	bar soap	Class-06	Low (<= 9)inschool	sixteen to 19	male	Medium dietary diversity(4 and 5 food groups)	5	Food Secure
88	Water is available	uneducated	unimproved	moderate vigorous	5times	never	4-6	yes	yes	miswak	daily	1-10	good	no	uneducaed	13.75	minimal depression 1-10	not school going	never or almost never	never or sometimes	sometimes eat b/w meals	<3hrs of screen time	inadequate	notgoing skol	no	uneducated	underweight	unimproved	1	none	no	not allergic	good	rarely or never	rarely or never	never or rarely	educated	not at all	yes	miswak	good	no soap available	Never attended school	Medium (> 9 and <= 10)inschool	thirteen to fifteen	female	Medium dietary diversity(4 and 5 food groups)	5	Severely Food Insecure
89	Water is available	uneducated	unimproved	inactive	3-4	always	4-6	yes	yes	miswak	weekly	1-10	excellent	no	uneducaed	13.75	minimal depression 1-10	not school going	never or almost never	almost everyday	sometimes eat b/w meals	<3hrs of screen time	inadequate	notgoing skol	no	uneducated	underweight	unimproved	1	none	yes	not allergic	good	rarely or never	rarely or never	never or rarely	uneducated	not at all	yes	miswak	good	bar soap	Class-05	High (> 10)in school	thirteen to fifteen	female	Medium dietary diversity(4 and 5 food groups)	4	Severely Food Insecure
90	Water is available	uneducated	unimproved	moderate vigorous	5times	never	not working	yes	no	miswak	sometimes	1-10	good	no	uneducaed	13.75	minimal depression 1-10	not school going	never or almost never	never or sometimes	never	<3hrs of screen time	inadequate	notgoing skol	no	uneducated	underweight	unimproved	1	none	no	not allergic	poor	oftently regularly weekly monthly	rarely or never	never or rarely	educated	not at all	yes	miswak	good	no soap available	Never attended school	Medium (> 9 and <= 10)inschool	ten to twelve	female	Medium dietary diversity(4 and 5 food groups)	4	Severely Food Insecure
91	Water is available	uneducated	unimproved	moderate vigorous	3-4	always	0-3	yes	yes	toothbrush	weekly	1-10	good	no	didnt specify0	13.75	minimal depression 1-10	goverenment	always	almost everyday	sometimes eat b/w meals	>3hrs of screen time	inadequate	notgoing skol	yes	educated	underweight	unimproved	1	none	yes	not allergic	good	rarely or never	rarely or never	never or rarely	uneducated	not at all	yes	toothbrush	good	bar soap	Never attended school	Medium (> 9 and <= 10)inschool	thirteen to fifteen	male	Medium dietary diversity(4 and 5 food groups)	4	Severely Food Insecure
92	Water is available	secondary	unimproved	inactive	3-4	always	not working	yes	no	toothbrush	daily	1-10	very good	no	primary	13.75	minimal depression 1-10	private	never or almost never	almost everyday	never	>3hrs of screen time	adequate	skool goin	yes	educated	underweight	unimproved	1	none	yes	allergic	good	oftently regularly weekly monthly	oftenly	never or rarely	educated	everyday	yes	toothbrush	fairly good	bar soap	Class-05	Low (<= 9)inschool	thirteen to fifteen	male	Medium dietary diversity(4 and 5 food groups)	5	Milld Food Insecure
93	Water is available	uneducated	unimproved	moderate vigorous	5times	never	4-6	yes	yes	miswak	daily	1-10	good	yes	uneducaed	13.75	minimal depression 1-10	not school going	never or almost never	never or sometimes	never	<3hrs of screen time	adequate	notgoing skol	no	uneducated	normal	unimproved	1	none	no	not allergic	excellent	rarely or never	rarely or never	never or rarely	educated	not at all	yes	miswak	good	ash mud	Class-08	Low (<= 9)inschool	sixteen to 19	female	Medium dietary diversity(4 and 5 food groups)	4	Severely Food Insecure
94	Water is available	uneducated	unimproved	moderate vigorous	3-4	always	7-12	yes	yes	miswak	weekly	1-10	very good	no	uneducaed	13.75	minimal depression 1-10	not school going	never or almost never	almost everyday	sometimes eat b/w meals	>3hrs of screen time	inadequate	notgoing skol	no	uneducated	normal	unimproved	1	none	no	not allergic	excellent	rarely or never	rarely or never	never or rarely	educated	everyday	yes	miswak	good	bar soap	Class-05	Medium (> 9 and <= 10)inschool	sixteen to 19	male	Medium dietary diversity(4 and 5 food groups)	5	Severely Food Insecure
95	Water is available	primry	unimproved	inactive	3-4	always	not working	yes	no	miswak	weekly	1-10	very good	no	didnt specify0	13.75	minimal depression 1-10	goverenment	never or almost never	almost everyday	sometimes eat b/w meals	<3hrs of screen time	adequate	notgoing skol	yes	educated	underweight	unimproved	1	none	yes	not allergic	good	rarely or never	rarely or never	never or rarely	educated	not at all	yes	miswak	good	no soap available	Class-10	Low (<= 9)inschool	thirteen to fifteen	female	Medium dietary diversity(4 and 5 food groups)	4	Severely Food Insecure
96	Water is available	primry	improved	inactive	3-4	always	not working	yes	no	miswak	weekly	1-10	excellent	no	primary	13.75	minimal depression 1-10	goverenment	always	almost everyday	sometimes eat b/w meals	<3hrs of screen time	inadequate	skool goin	yes	educated	underweight	improved	1	none	yes	allergic	good	oftently regularly weekly monthly	oftenly	never or rarely	uneducated	not at all	yes	miswak	good	no soap available	Class-12	Medium (> 9 and <= 10)inschool	ten to twelve	female	Medium dietary diversity(4 and 5 food groups)	4	Moderate Food Insecure
97	Water is available	uneducated	improved	inactive	3-4	always	not working	yes	no	miswak	weekly	1-10	very good	no	didnt specify0	13.75	minimal depression 1-10	goverenment	sometimes	almost everyday	sometimes eat b/w meals	<3hrs of screen time	adequate	notgoing skol	yes	educated	normal	improved	1	none	yes	not allergic	good	rarely or never	rarely or never	never or rarely	educated	everyday	yes	miswak	good	bar soap	Class-12	Low (<= 9)inschool	thirteen to fifteen	female	Medium dietary diversity(4 and 5 food groups)	5	Severely Food Insecure
98	Water is available	primry	unimproved	inactive	3-4	always	0-3	yes	yes	miswak	daily	1-10	good	no	secondary	13.75	minimal depression 1-10	private	never or almost never	almost everyday	sometimes eat b/w meals	<3hrs of screen time	inadequate	skool goin	yes	educated	underweight	unimproved	1	none	yes	allergic	good	rarely or never	rarely or never	stomach ache oftently	uneducated	not at all	yes	miswak	good	no soap available	Class-05	Medium (> 9 and <= 10)inschool	thirteen to fifteen	male	Medium dietary diversity(4 and 5 food groups)	5	Severely Food Insecure
99	Water is not available	uneducated	unimproved	inactive	5times	always	not working	yes	no	miswak	weekly	21-30	good	no	uneducaed	13.75	moderate to severe>21	not school going	sometimes	almost everyday	sometimes eat b/w meals	<3hrs of screen time	inadequate	notgoing skol	no	uneducated	underweight	unimproved	1	none	no	not allergic	poor	oftently regularly weekly monthly	oftenly	never or rarely	educated	not at all	yes	miswak	bad	no soap available	Never attended school	Medium (> 9 and <= 10)inschool	ten to twelve	male	Medium dietary diversity(4 and 5 food groups)	4	Severely Food Insecure
100	Water is available	uneducated	unimproved	inactive	3-4	always	not working	yes	no	toothbrush	daily	1-10	good	no	primary	13.75	minimal depression 1-10	others	never or almost never	almost everyday	sometimes eat b/w meals	>3hrs of screen time	adequate	skool goin	yes	educated	underweight	unimproved	1	none	yes	allergic	fair	rarely or never	oftenly	never or rarely	educated	everyday	yes	toothbrush	good	bar soap	Class-10	Low (<= 9)inschool	ten to twelve	female	Medium dietary diversity(4 and 5 food groups)	5	Moderate Food Insecure
101	Water is available	uneducated	unimproved	inactive	3-4	always	0-3	yes	yes	toothbrush	daily	31-40	excellent	no	primary	13.75	moderate to severe>21	goverenment	always	almost everyday	always eat b/w meals	>3hrs of screen time	inadequate	skool goin	yes	educated	underweight	unimproved	2	none	yes	not allergic	excellent	rarely or never	oftenly	stomach ache oftently	educated	everyday	yes	toothbrush	good	bar soap	Never attended school	Medium (> 9 and <= 10)inschool	ten to twelve	female	Medium dietary diversity(4 and 5 food groups)	5	Food Secure
102	Water is available	uneducated	unimproved	inactive	5times	never	not working	yes	no	miswak	weekly	11-16	average	no	uneducaed	13.75	mild depression 11-20	not school going	sometimes	never or sometimes	sometimes eat b/w meals	<3hrs of screen time	adequate	notgoing skol	no	uneducated	underweight	unimproved	1	asthma	no	allergic	fair	rarely or never	rarely or never	stomach ache oftently	educated	everyday	yes	miswak	good	no soap available	Class-08	Low (<= 9)inschool	ten to twelve	male	Medium dietary diversity(4 and 5 food groups)	4	Severely Food Insecure
103	Water is available	uneducated	improved	inactive	3-4	always	not working	yes	no	toothbrush	weekly	21-30	poor	no	didnt specify0	10.1887	moderate to severe>21	goverenment	sometimes	almost everyday	sometimes eat b/w meals	<3hrs of screen time	inadequate	notgoing skol	yes	educated	underweight	improved	1	none	yes	allergic	poor	oftently regularly weekly monthly	oftenly	stomach ache oftently	educated	everyday	yes	toothbrush	bad	ash mud	Never attended school	High (> 10)in school	sixteen to 19	female	Medium dietary diversity(4 and 5 food groups)	4	Moderate Food Insecure
104	Water is available	uneducated	unimproved	inactive	0-2	always	not working	yes	no	toothbrush	daily	21-30	very good	no	didnt specify0	10.1887	moderate to severe>21	goverenment	never or almost never	almost everyday	never	>3hrs of screen time	adequate	notgoing skol	yes	educated	underweight	unimproved	1	none	yes	allergic	fair	oftently regularly weekly monthly	rarely or never	never or rarely	uneducated	everyday	yes	toothbrush	good	bar soap	Never attended school	Low (<= 9)inschool	sixteen to 19	female	Medium dietary diversity(4 and 5 food groups)	4	Moderate Food Insecure
105	Water is available			moderate vigorous	3-4	always	not working	yes	no	toothbrush	daily			no							sometimes eat b/w meals			notgoing skol																			Never attended school		thirteen to fifteen	male	Medium dietary diversity(4 and 5 food groups)	5	Severely Food Insecure
106	Water is available	uneducated	unimproved	moderate vigorous	3-4	never	7-12	yes	yes	miswak	sometimes	1-10	average	no	uneducaed	10.1887	minimal depression 1-10	not school going	never or almost never	never or sometimes	sometimes eat b/w meals	>3hrs of screen time	adequate	notgoing skol	no	uneducated	normal	unimproved	1	none	yes	not allergic	excellent	rarely or never	rarely or never	never or rarely	uneducated	everyday	yes	miswak	fairly good	bar soap	Never attended school	Low (<= 9)inschool	sixteen to 19	male	High dietary diversity(≥ 6 food groups)	6	Severely Food Insecure
107	Water is available	uneducated	improved	inactive	3-4	never	not working	yes	no	toothbrush	daily	1-10	average	no	uneducaed	10.1887	minimal depression 1-10	not school going	never or almost never	never or sometimes	always eat b/w meals	<3hrs of screen time	adequate	notgoing skol	no	uneducated	underweight	improved	1	none	yes	not allergic	fair	rarely or never	rarely or never	never or rarely	uneducated	not at all	yes	toothbrush	good	bar soap	Never attended school	Low (<= 9)inschool	ten to twelve	male	Medium dietary diversity(4 and 5 food groups)	4	Severely Food Insecure
108	Water is available	uneducated	unimproved	vigorous physical activity	3-4	always	7-12	yes	yes	miswak	weekly	11-16	very good	no	uneducaed	10.1887	mild depression 11-20	not school going	never or almost never	almost everyday	sometimes eat b/w meals	>3hrs of screen time	adequate	notgoing skol	no	uneducated	underweight	unimproved	1	none	yes	not allergic	fair	oftently regularly weekly monthly	rarely or never	never or rarely	educated	everyday	yes	miswak	fairly good	bar soap	Never attended school	Low (<= 9)inschool	sixteen to 19	male	Medium dietary diversity(4 and 5 food groups)	5	Severely Food Insecure
109	Water is available	uneducated	unimproved	inactive	3-4	never	4-6	yes	yes	toothbrush	sometimes	1-10	average	no	didnt specify0	10.1887	minimal depression 1-10	goverenment	never or almost never	never or sometimes	always eat b/w meals	>3hrs of screen time	inadequate	notgoing skol	yes	educated	underweight	unimproved	2	none	no	not allergic	fair	oftently regularly weekly monthly	rarely or never	never or rarely	uneducated	infrequent	yes	toothbrush	good	no soap available	Never attended school	High (> 10)in school	sixteen to 19	male	Medium dietary diversity(4 and 5 food groups)	5	Moderate Food Insecure
110	Water is available	uneducated	improved	moderate vigorous	0-2	always	not working	yes	no	toothbrush	daily	1-10	excellent	no	primary	10.1887	minimal depression 1-10	goverenment	always	almost everyday	sometimes eat b/w meals	<3hrs of screen time	adequate	skool goin	yes	educated	underweight	improved	1	none	yes	not allergic	excellent	rarely or never	rarely or never	never or rarely	educated	everyday	yes	toothbrush	good	bar soap	Class-02	Low (<= 9)inschool	ten to twelve	female	Medium dietary diversity(4 and 5 food groups)	5	Severely Food Insecure
111	Water is available	uneducated	unimproved	inactive	3-4	always	4-6	yes	yes	toothbrush	weekly	1-10	very good	no	uneducaed	10.1887	minimal depression 1-10	not school going	never or almost never	almost everyday	sometimes eat b/w meals	<3hrs of screen time	inadequate	notgoing skol	no	uneducated	underweight	unimproved	2	none	no	allergic	good	oftently regularly weekly monthly	rarely or never	never or rarely	educated	everyday	yes	toothbrush	good	bar soap	Class-10	Medium (> 9 and <= 10)inschool	sixteen to 19	male	Medium dietary diversity(4 and 5 food groups)	5	Severely Food Insecure
112	Water is available	uneducated	unimproved	inactive	3-4	always	0-3	yes	yes	miswak	weekly	1-10	average	no	uneducaed	10.1887	minimal depression 1-10	not school going	never or almost never	almost everyday	always eat b/w meals	>3hrs of screen time	inadequate	notgoing skol	no	uneducated	underweight	unimproved	1	none	yes	not allergic	poor	oftently regularly weekly monthly	rarely or never	never or rarely	uneducated	everyday	yes	miswak	good	bar soap	Never attended school	High (> 10)in school	thirteen to fifteen	female	Medium dietary diversity(4 and 5 food groups)	4	Severely Food Insecure
113	Water is available	uneducated	unimproved	inactive	3-4	never	not working	yes	no	miswak	weekly	1-10	average	no	uneducaed	10.1887	minimal depression 1-10	not school going	never or almost never	never or sometimes	always eat b/w meals	>3hrs of screen time	adequate	notgoing skol	no	uneducated	normal	unimproved	1	none	yes	not allergic	fair	rarely or never	rarely or never	never or rarely	educated	everyday	yes	miswak	fairly good	ash mud	Never attended school	Low (<= 9)inschool	sixteen to 19	female	High dietary diversity(≥ 6 food groups)	7	Severely Food Insecure
114	Water is not available	uneducated	unimproved	vigorous physical activity	3-4	never	4-6	yes	yes	finger	sometimes	21-30	average	no	uneducaed	10.1887	moderate to severe>21	not school going	never or almost never	never or sometimes	always eat b/w meals	<3hrs of screen time	inadequate	notgoing skol	no	uneducated	normal	unimproved	1	none	no	not allergic	poor	oftently regularly weekly monthly	rarely or never	never or rarely	educated	not at all	yes	others	good	no soap available	Never attended school	Medium (> 9 and <= 10)inschool	thirteen to fifteen	male	High dietary diversity(≥ 6 food groups)	6	Severely Food Insecure
115	Water is available	uneducated	improved	inactive	3-4	always	0-3	yes	yes	miswak	daily	1-10	very good	no	uneducaed	10.1887	minimal depression 1-10	not school going	never or almost never	almost everyday	never	>3hrs of screen time	adequate	notgoing skol	no	uneducated	underweight	improved	1	none	no	not allergic	excellent	rarely or never	rarely or never	never or rarely	educated	everyday	yes	miswak	good	bar soap	Class-10	Low (<= 9)inschool	ten to twelve	female	Medium dietary diversity(4 and 5 food groups)	5	Food Secure
116	Water is available	uneducated	unimproved	inactive	3-4	always	not working	yes	no	miswak	daily	1-10	good	no	uneducaed	10.1887	minimal depression 1-10	not school going	always	almost everyday	always eat b/w meals	<3hrs of screen time	adequate	notgoing skol	no	uneducated	underweight	unimproved	1	none	yes	not allergic	good	rarely or never	rarely or never	never or rarely	uneducated	everyday	yes	miswak	good	bar soap	Never attended school	Low (<= 9)inschool	ten to twelve	female	Medium dietary diversity(4 and 5 food groups)	5	Severely Food Insecure
117	Water is available	uneducated	unimproved	inactive	3-4	always	not working	yes	no	miswak	weekly	1-10	good	no	uneducaed	10.1887	minimal depression 1-10	not school going	always	almost everyday	always eat b/w meals	<3hrs of screen time	adequate	notgoing skol	no	uneducated	underweight	unimproved	1	none	yes	not allergic	good	rarely or never	rarely or never	never or rarely	uneducated	everyday	yes	miswak	good	bar soap	Never attended school	Low (<= 9)inschool	thirteen to fifteen	male	Lowest dietary diversity(≤ 3 food groups)	3	Severely Food Insecure
118	Water is available	uneducated	unimproved	inactive	3-4	always	not working	yes	no	miswak	daily	11-16	excellent	no	primary	10.1887	mild depression 11-20	goverenment	never or almost never	almost everyday	never	>3hrs of screen time	inadequate	skool goin	yes	educated	underweight	unimproved	1	none	yes	not allergic	excellent	rarely or never	rarely or never	never or rarely	uneducated	everyday	yes	miswak	good	bar soap	Never attended school	Medium (> 9 and <= 10)inschool	ten to twelve	male	High dietary diversity(≥ 6 food groups)	6	Severely Food Insecure
119	Water is available	uneducated	unimproved	inactive	3-4	always	4-6	yes	yes	miswak	daily	1-10	very good	yes	uneducaed	10.1887	minimal depression 1-10	not school going	always	almost everyday	always eat b/w meals	>3hrs of screen time	adequate	notgoing skol	no	uneducated	underweight	unimproved	1	none	no	not allergic	good	rarely or never	rarely or never	never or rarely	uneducated	everyday	yes	miswak	good	bar soap	Never attended school	Low (<= 9)inschool	sixteen to 19	male	Medium dietary diversity(4 and 5 food groups)	5	Severely Food Insecure
120	Water is available	uneducated	improved	inactive	3-4	always	not working	yes	no	toothbrush	daily	1-10	very good	no	uneducaed	10.1887	minimal depression 1-10	not school going	never or almost never	almost everyday	never	<3hrs of screen time	adequate	notgoing skol	no	uneducated	normal	improved	1	other	yes	allergic	poor	oftently regularly weekly monthly	rarely or never	stomach ache oftently	educated	not at all	yes	toothbrush	good	bar soap	Class-05	Low (<= 9)inschool	sixteen to 19	female	Medium dietary diversity(4 and 5 food groups)	5	Severely Food Insecure
121	Water is available	uneducated	improved	inactive	0-2	always	0-3	yes	yes	toothbrush	daily	11-16	good	no	didnt specify0	10.1887	mild depression 11-20	goverenment	never or almost never	almost everyday	never	<3hrs of screen time	adequate	notgoing skol	yes	educated	underweight	improved	1	none	no	not allergic	poor	oftently regularly weekly monthly	oftenly	stomach ache oftently	uneducated	not at all	yes	toothbrush	fairly good	bar soap	Class-05	Low (<= 9)inschool	sixteen to 19	female	Medium dietary diversity(4 and 5 food groups)	4	Severely Food Insecure
122	Water is available	uneducated	unimproved	inactive	3-4	always	7-12	yes	yes	toothbrush	daily	1-10	very good	no	uneducaed	10.1887	minimal depression 1-10	not school going	never or almost never	almost everyday	sometimes eat b/w meals	>3hrs of screen time	inadequate	notgoing skol	no	uneducated	underweight	unimproved	1	lungdisease	no	allergic	good	oftently regularly weekly monthly	oftenly	stomach ache oftently	uneducated	everyday	yes	toothbrush	fairly good	bar soap	Class-05	High (> 10)in school	sixteen to 19	female	Medium dietary diversity(4 and 5 food groups)	4	Severely Food Insecure
123	Water is available	uneducated	unimproved	inactive	3-4	always	not working	yes	no		never	1-10	good	no	uneducaed	10.1887	minimal depression 1-10	not school going	never or almost never	almost everyday	never	<3hrs of screen time	inadequate	notgoing skol	no	uneducated	underweight	unimproved	1	none	no	not allergic	good	rarely or never	rarely or never	never or rarely	educated	not at all	yes		good	bar soap	Never attended school	High (> 10)in school	ten to twelve	male	Medium dietary diversity(4 and 5 food groups)	4	Severely Food Insecure
124	Water is available	uneducated	unimproved	inactive	3-4	always	not working	yes	no		never	1-10	average	no	uneducaed	10.1887	minimal depression 1-10	not school going	always	almost everyday	always eat b/w meals	<3hrs of screen time	adequate	notgoing skol	no	uneducated	underweight	unimproved	1	none	yes	not allergic	fair	oftently regularly weekly monthly	oftenly	stomach ache oftently	educated	everyday	yes		bad	bar soap	Never attended school	Low (<= 9)inschool	sixteen to 19	male	Medium dietary diversity(4 and 5 food groups)	5	Severely Food Insecure
125	Water is available	uneducated	unimproved	inactive	3-4	always	not working	yes	no	miswak	daily	1-10	good	no	primary	10.1887	minimal depression 1-10	goverenment	never or almost never	almost everyday	never	<3hrs of screen time	inadequate	skool goin	yes	educated	underweight	unimproved	1	none	yes	not allergic	fair	oftently regularly weekly monthly	rarely or never	never or rarely	uneducated	everyday	yes	miswak	good	bar soap	Class-05	High (> 10)in school	ten to twelve	male	Medium dietary diversity(4 and 5 food groups)	5	Severely Food Insecure
126	Water is available	uneducated	unimproved	inactive	3-4	always	4-6	yes	yes	miswak	daily	1-10	excellent	no	uneducaed	10.1887	minimal depression 1-10	not school going	sometimes	almost everyday	always eat b/w meals	<3hrs of screen time	adequate	notgoing skol	no	uneducated	underweight	unimproved	1	none	no	not allergic	fair	oftently regularly weekly monthly	rarely or never	never or rarely	uneducated	not at all	yes	miswak	good	bar soap	Never attended school	Low (<= 9)inschool	thirteen to fifteen	female	High dietary diversity(≥ 6 food groups)	7	Severely Food Insecure
127	Water is available	uneducated	unimproved	inactive	3-4	always	not working	yes	no	miswak	daily	1-10	very good	no	uneducaed	10.1887	minimal depression 1-10	not school going	never or almost never	almost everyday	never	>3hrs of screen time	inadequate	notgoing skol	no	uneducated	underweight	unimproved	1	none	yes	not allergic	excellent	rarely or never	rarely or never	never or rarely	educated	everyday	yes	miswak	good	bar soap	Never attended school	Medium (> 9 and <= 10)inschool	thirteen to fifteen	female	High dietary diversity(≥ 6 food groups)	7	Moderate Food Insecure
128	Water is available	uneducated	unimproved	inactive	3-4	always	4-6	yes	yes	miswak	daily	1-10	good	no	uneducaed	10.1887	minimal depression 1-10	not school going	always	almost everyday	always eat b/w meals	<3hrs of screen time	adequate	notgoing skol	no	uneducated	underweight	unimproved	1	none	yes	allergic	good	oftently regularly weekly monthly	rarely or never	stomach ache oftently	uneducated	infrequent	yes	miswak	good	bar soap	Never attended school	Low (<= 9)inschool	thirteen to fifteen	male	Medium dietary diversity(4 and 5 food groups)	5	Severely Food Insecure
129	Water is available	uneducated	unimproved	inactive	3-4	always	4-6	yes	yes		never	1-10	good	no	uneducaed	13.7695	minimal depression 1-10	not school going	never or almost never	almost everyday	sometimes eat b/w meals	>3hrs of screen time	adequate	notgoing skol	no	uneducated	underweight	unimproved	1	none	no	not allergic	good	oftently regularly weekly monthly	rarely or never	stomach ache oftently	educated	everyday	yes		good	bar soap	Never attended school	Low (<= 9)inschool	thirteen to fifteen	male	Medium dietary diversity(4 and 5 food groups)	4	Severely Food Insecure
130	Water is available	uneducated	unimproved	inactive	3-4	always	not working	yes	no	miswak	daily	1-10	very good	no	uneducaed	13.7695	minimal depression 1-10	not school going	never or almost never	almost everyday	never	>3hrs of screen time	inadequate	notgoing skol	no	uneducated	underweight	unimproved	1	none	yes	not allergic	excellent	rarely or never	rarely or never	never or rarely	educated	everyday	yes	miswak	good	bar soap	Never attended school	Medium (> 9 and <= 10)inschool	ten to twelve	female	Medium dietary diversity(4 and 5 food groups)	4	Severely Food Insecure
131	Water is available	uneducated	improved	inactive	3-4	always	not working	yes	no	miswak	daily	1-10	good	no	didnt specify0	13.7695	minimal depression 1-10	goverenment	never or almost never	almost everyday	never	>3hrs of screen time	adequate	notgoing skol	yes	educated	underweight	improved	1	none	yes	allergic	good	rarely or never	rarely or never	never or rarely	educated	everyday	yes	miswak	good	bar soap	Never attended school	Low (<= 9)inschool	ten to twelve	male	High dietary diversity(≥ 6 food groups)	6	Severely Food Insecure
132	Water is available	uneducated	unimproved	inactive	3-4	never	4-6	yes	yes	miswak	daily	1-10	very good	no	uneducaed	13.7695	minimal depression 1-10	not school going	never or almost never	never or sometimes	always eat b/w meals	>3hrs of screen time	adequate	notgoing skol	no	uneducated	underweight	unimproved	1	none	yes	not allergic	excellent	rarely or never	oftenly	never or rarely	uneducated	not at all	yes	miswak	good	bar soap	Never attended school	Low (<= 9)inschool	thirteen to fifteen	female	Medium dietary diversity(4 and 5 food groups)	5	Severely Food Insecure
133	Water is available	uneducated	unimproved	inactive	3-4	always	not working	yes	no	miswak	daily	1-10	good	no	primary	13.7695	minimal depression 1-10	private	never or almost never	almost everyday	sometimes eat b/w meals	>3hrs of screen time	adequate	skool goin	yes	educated	underweight	unimproved	1	other	yes	allergic	poor	oftently regularly weekly monthly	rarely or never	never or rarely	uneducated	everyday	yes	miswak	good	no soap available	Class-05	Low (<= 9)inschool	thirteen to fifteen	male	Medium dietary diversity(4 and 5 food groups)	4	Food Secure
134	Water is available	uneducated	unimproved	inactive	3-4	always	7-12	yes	yes	toothbrush	daily	1-10	good	no	uneducaed	13.7695	minimal depression 1-10	not school going	never or almost never	almost everyday	never	>3hrs of screen time	adequate	notgoing skol	no	uneducated	underweight	unimproved	1	none	no	not allergic	excellent	rarely or never	rarely or never	never or rarely	educated	everyday	yes	toothbrush	good	bar soap	Never attended school	Low (<= 9)inschool	thirteen to fifteen	male	High dietary diversity(≥ 6 food groups)	7	Severely Food Insecure
135	Water is available	uneducated	unimproved	inactive	3-4	always	not working	yes	no	miswak	daily	1-10	good	no	didnt specify0	13.7695	minimal depression 1-10	goverenment	always	almost everyday	sometimes eat b/w meals	>3hrs of screen time	adequate	notgoing skol	yes	educated	obesity	unimproved	1	none	yes	not allergic	excellent	rarely or never	rarely or never	never or rarely	educated	everyday	yes	miswak	good	bar soap	Class-08	Low (<= 9)inschool	sixteen to 19	male	Medium dietary diversity(4 and 5 food groups)	4	Food Secure
136	Water is available	uneducated	unimproved	inactive	3-4	always	0-3	yes	yes	miswak	daily	1-10	very good	no	uneducaed	13.7695	minimal depression 1-10	not school going	sometimes	almost everyday	never	<3hrs of screen time	adequate	notgoing skol	no	uneducated	normal	unimproved	2	none	yes	not allergic	fair	rarely or never	rarely or never	stomach ache oftently	educated	everyday	yes	miswak	good	bar soap	Never attended school	Low (<= 9)inschool	sixteen to 19	female	Medium dietary diversity(4 and 5 food groups)	4	Milld Food Insecure
137	Water is available	uneducated	unimproved	inactive	5times	always	not working	yes	no	toothbrush	daily	1-10	very good	no	primary	13.7695	minimal depression 1-10	private	always	almost everyday	sometimes eat b/w meals	<3hrs of screen time	adequate	skool goin	yes	educated	underweight	unimproved	1	none	yes	not allergic	good	rarely or never	rarely or never	never or rarely	uneducated	not at all	yes	toothbrush	fairly good	bar soap	Never attended school	Low (<= 9)inschool	thirteen to fifteen	female	High dietary diversity(≥ 6 food groups)	6	Food Secure
138	Water is available	uneducated	unimproved	inactive	3-4	always	not working	yes	no	toothbrush	daily	1-10	average	no	primary	13.7695	minimal depression 1-10	others	sometimes	almost everyday	sometimes eat b/w meals	>3hrs of screen time	adequate	skool goin	yes	educated	normal	unimproved	1	none	yes	not allergic	fair	rarely or never	oftenly	never or rarely	uneducated	everyday	yes	toothbrush	good	bar soap	Class-12	Low (<= 9)inschool	thirteen to fifteen	female	High dietary diversity(≥ 6 food groups)	6	Milld Food Insecure
139	Water is available	college and higher	improved	inactive	3-4	always	not working	yes	no	toothbrush	daily	1-10	very good	no	primary	13.7695	minimal depression 1-10	others	sometimes	almost everyday	sometimes eat b/w meals	>3hrs of screen time	adequate	skool goin	yes	educated	underweight	improved	2	none	yes	allergic	good	rarely or never	oftenly	never or rarely	uneducated	everyday	yes	toothbrush	good	bar soap	Class-14	Low (<= 9)inschool	ten to twelve	female	Medium dietary diversity(4 and 5 food groups)	4	Food Secure
140	Water is available	uneducated	unimproved	vigorous physical activity	5times	always	not working	yes	no	toothbrush	sometimes	1-10	poor	no	primary	13.7695	minimal depression 1-10	goverenment	sometimes	almost everyday	never	<3hrs of screen time	adequate	skool goin	yes	educated	underweight	unimproved	1	lungdisease	yes	not allergic	fair	oftently regularly weekly monthly	oftenly	never or rarely	educated	everyday	yes	toothbrush	good	bar soap	Class-08	Low (<= 9)inschool	ten to twelve	female	Medium dietary diversity(4 and 5 food groups)	4	Milld Food Insecure
141	Water is available	primry	improved	inactive	3-4	always	not working	yes	no	toothbrush	weekly	1-10	average	no	primary	13.7695	minimal depression 1-10	goverenment	never or almost never	almost everyday	always eat b/w meals	<3hrs of screen time	inadequate	skool goin	yes	educated	underweight	improved	1	none	yes	not allergic	good	rarely or never	oftenly	never or rarely	educated	everyday	yes	toothbrush	fairly good	bar soap	Class-16	Medium (> 9 and <= 10)inschool	ten to twelve	male	Medium dietary diversity(4 and 5 food groups)	4	Milld Food Insecure
142	Water is available	uneducated	unimproved	inactive	3-4	always	not working	yes	no	toothbrush	daily	1-10	very good	no	secondary	13.7695	minimal depression 1-10	goverenment	always	almost everyday	always eat b/w meals	<3hrs of screen time	inadequate	skool goin	yes	educated	underweight	unimproved	1	none	yes	not allergic	fair	rarely or never	rarely or never	never or rarely	uneducated	everyday	yes	toothbrush	good	no soap available	Class-10	Medium (> 9 and <= 10)inschool	thirteen to fifteen	male	High dietary diversity(≥ 6 food groups)	6	Severely Food Insecure
143	Water is available	primry	improved	inactive	3-4	always	not working	yes	no	toothbrush	daily	1-10	excellent	no	primary	13.7695	minimal depression 1-10	goverenment	never or almost never	almost everyday	sometimes eat b/w meals	<3hrs of screen time	adequate	skool goin	yes	educated	underweight	improved	1	none	yes	allergic	good	rarely or never	rarely or never	never or rarely	uneducated	everyday	yes	toothbrush	good	bar soap	Class-05	Low (<= 9)inschool	thirteen to fifteen	female	Medium dietary diversity(4 and 5 food groups)	5	Food Secure
144	Water is available	uneducated	unimproved	inactive	3-4	always	not working	yes	no	miswak	daily	1-10	very good	no	primary	13.7695	minimal depression 1-10	private	never or almost never	almost everyday	never	>3hrs of screen time	inadequate	skool goin	yes	educated	underweight	unimproved	1	none	yes	not allergic	excellent	rarely or never	rarely or never	never or rarely	uneducated	everyday	yes	miswak	good	bar soap	Never attended school	Medium (> 9 and <= 10)inschool	ten to twelve	male	Medium dietary diversity(4 and 5 food groups)	4	Milld Food Insecure
145	Water is available	uneducated	unimproved	inactive	3-4	always	not working	yes	no	miswak	weekly	21-30	poor	no	primary	13.7695	moderate to severe>21	goverenment	sometimes	almost everyday	never	<3hrs of screen time	inadequate	skool goin	yes	educated	underweight	unimproved	1	none	yes	allergic	poor	oftently regularly weekly monthly	rarely or never	never or rarely	educated	everyday	yes	miswak	bad	ash mud	Never attended school	Medium (> 9 and <= 10)inschool	thirteen to fifteen	female	Medium dietary diversity(4 and 5 food groups)	4	Severely Food Insecure
146	Water is available	uneducated	unimproved	moderate vigorous	3-4	always	not working	yes	no	miswak	daily	1-10	excellent	no	primary	13.7695	minimal depression 1-10	goverenment	never or almost never	almost everyday	sometimes eat b/w meals	>3hrs of screen time	adequate	skool goin	yes	educated	underweight	unimproved	1	none	yes	not allergic	good	rarely or never	rarely or never	never or rarely	educated	everyday	yes	miswak	good	no soap available	Class-08	Low (<= 9)inschool	ten to twelve	female	High dietary diversity(≥ 6 food groups)	6	Severely Food Insecure
147	Water is available	uneducated	unimproved	inactive	5times	always	not working	yes	no	miswak	sometimes	17-20	average	yes	uneducaed	13.7695	mild depression 11-20	not school going	sometimes	almost everyday	sometimes eat b/w meals	<3hrs of screen time	inadequate	notgoing skol	no	uneducated	underweight	unimproved	1	none	no	not allergic	fair	oftently regularly weekly monthly	rarely or never	never or rarely	uneducated	not at all	yes	miswak	good	ash mud	Never attended school	Medium (> 9 and <= 10)inschool	sixteen to 19	female	Medium dietary diversity(4 and 5 food groups)	5	Severely Food Insecure
148	Water is available	uneducated	unimproved	moderate vigorous	3-4	always	not working	yes	no	miswak	weekly	1-10	excellent	no	primary	13.7695	minimal depression 1-10	goverenment	always	almost everyday	sometimes eat b/w meals	>3hrs of screen time	inadequate	skool goin	yes	educated	underweight	unimproved	1	none	yes	not allergic	good	rarely or never	rarely or never	never or rarely	uneducated	everyday	yes	miswak	good	no soap available	Never attended school	Medium (> 9 and <= 10)inschool	ten to twelve	male	Medium dietary diversity(4 and 5 food groups)	4	Severely Food Insecure
149	Water is available	uneducated	improved	inactive	5times	always	not working	yes	no	toothbrush	daily	1-10	good	no	didnt specify0	9.4875	minimal depression 1-10	goverenment	always	almost everyday	never	<3hrs of screen time	adequate	notgoing skol	yes	educated	underweight	improved	1	none	yes	allergic	fair	oftently regularly weekly monthly	rarely or never	never or rarely	uneducated	everyday	yes	toothbrush	good	others	Class-14	Low (<= 9)inschool	sixteen to 19	female	Lowest dietary diversity(≤ 3 food groups)	3	Moderate Food Insecure
150	Water is available	primry	improved	inactive	3-4	always	not working	yes	no	toothbrush	daily	1-10	very good	no	didnt specify0	9.4875	minimal depression 1-10	private	never or almost never	almost everyday	never	>3hrs of screen time	adequate	notgoing skol	yes	educated	underweight	improved	1	none	yes	not allergic	excellent	rarely or never	rarely or never	never or rarely	educated	everyday	yes	toothbrush	good	bar soap	Class-10	Low (<= 9)inschool	thirteen to fifteen	female	Medium dietary diversity(4 and 5 food groups)	5	Milld Food Insecure
151	Water is available	primry	improved	inactive	3-4	always	not working	yes	no	toothbrush	weekly	21-30	poor	no	didnt specify0	9.4875	moderate to severe>21	private	never or almost never	almost everyday	never	<3hrs of screen time	adequate	notgoing skol	yes	educated	underweight	improved	1	none	yes	allergic	fair	oftently regularly weekly monthly	rarely or never	stomach ache oftently	uneducated	everyday	yes	toothbrush	bad	others	Class-10	Low (<= 9)inschool	thirteen to fifteen	female	Medium dietary diversity(4 and 5 food groups)	4	Milld Food Insecure
152	Water is not available	uneducated	unimproved	moderate vigorous	5times	always	0-3	yes	yes	miswak	weekly	1-10	poor	no	didnt specify0	9.4875	minimal depression 1-10	goverenment	always	almost everyday	always eat b/w meals	<3hrs of screen time	adequate	notgoing skol	yes	educated	underweight	unimproved	1	none	no	allergic	poor	oftently regularly weekly monthly	oftenly	stomach ache oftently	educated	everyday	yes	miswak	good	no soap available	Class-01	Low (<= 9)inschool	thirteen to fifteen	male	Medium dietary diversity(4 and 5 food groups)	4	Severely Food Insecure
153	Water is available	uneducated	improved	inactive	3-4	always	not working	yes	no	toothbrush	daily	1-10	very good	no	uneducaed	9.4875	minimal depression 1-10	not school going	never or almost never	almost everyday	never	>3hrs of screen time	adequate	notgoing skol	no	uneducated	normal	improved	1	none	no	not allergic	fair	oftently regularly weekly monthly	rarely or never	never or rarely	uneducated	everyday	yes	toothbrush	good	bar soap	Never attended school	Low (<= 9)inschool	sixteen to 19	female	Medium dietary diversity(4 and 5 food groups)	5	Severely Food Insecure
154	Water is available	uneducated	unimproved	inactive	3-4	always	not working	yes	no	miswak	daily	1-10	good	no	didnt specify0	9.4875	minimal depression 1-10	goverenment	never or almost never	almost everyday	never	<3hrs of screen time	adequate	notgoing skol	yes	educated	underweight	unimproved	2	none	no	not allergic	excellent	rarely or never	rarely or never	never or rarely	uneducated	not at all	yes	miswak	good	bar soap	Class-05	Low (<= 9)inschool	thirteen to fifteen	female	Medium dietary diversity(4 and 5 food groups)	4	Severely Food Insecure
155	Water is available	uneducated	unimproved	inactive	5times	never	7-12	yes	yes	miswak	weekly	1-10	average	no	uneducaed	9.4875	minimal depression 1-10	not school going	never or almost never	never or sometimes	never	<3hrs of screen time	adequate	notgoing skol	no	uneducated	normal	unimproved	1	none	no	not allergic	fair	oftently regularly weekly monthly	rarely or never	never or rarely	educated	not at all	yes	miswak	good	bar soap	Never attended school	Low (<= 9)inschool	sixteen to 19	male	High dietary diversity(≥ 6 food groups)	7	Severely Food Insecure
156	Water is available	uneducated	unimproved	inactive	3-4	always	not working	yes	no	miswak	weekly	1-10	very good	no	uneducaed	9.4875	minimal depression 1-10	not school going	never or almost never	almost everyday	never	<3hrs of screen time	adequate	notgoing skol	no	uneducated	underweight	unimproved	2	none	no	not allergic	excellent	rarely or never	rarely or never	never or rarely	uneducated	not at all	yes	miswak	good	bar soap	Class-05	Low (<= 9)inschool	sixteen to 19	female	Medium dietary diversity(4 and 5 food groups)	5	Severely Food Insecure
157	Water is not available	uneducated	unimproved	inactive	5times	never	4-6	yes	yes	toothbrush	weekly	11-16	average	no	uneducaed	9.4875	mild depression 11-20	not school going	sometimes	never or sometimes	never	>3hrs of screen time	adequate	notgoing skol	no	uneducated	underweight	unimproved	2	other	no	allergic	fair	oftently regularly weekly monthly	rarely or never	never or rarely	educated	everyday	yes	toothbrush	good	no soap available	Never attended school	Low (<= 9)inschool	sixteen to 19	male	Medium dietary diversity(4 and 5 food groups)	4	Severely Food Insecure
158	Water is available	uneducated	unimproved	inactive	3-4	always	not working	yes	no	miswak	daily	1-10	very good	no	uneducaed	9.4875	minimal depression 1-10	not school going	never or almost never	almost everyday	never	>3hrs of screen time	inadequate	notgoing skol	no	uneducated	underweight	unimproved	1	none	no	not allergic	fair	oftently regularly weekly monthly	oftenly	stomach ache oftently	uneducated	everyday	yes	miswak	good	bar soap	Class-06	Medium (> 9 and <= 10)inschool	ten to twelve	female	High dietary diversity(≥ 6 food groups)	8	Severely Food Insecure
159	Water is available	uneducated	unimproved	inactive	3-4	always	not working	yes	no	miswak	daily	1-10	very good	no	uneducaed	9.4875	minimal depression 1-10	not school going	never or almost never	almost everyday	never	>3hrs of screen time	adequate	notgoing skol	no	uneducated	underweight	unimproved	1	none	yes	not allergic	excellent	rarely or never	rarely or never	never or rarely	uneducated	everyday	yes	miswak	good	bar soap	Never attended school	Low (<= 9)inschool	ten to twelve	male	High dietary diversity(≥ 6 food groups)	6	Severely Food Insecure
160	Water is available			inactive	0-2	never	4-6	yes	yes	miswak	sometimes			yes							sometimes eat b/w meals			notgoing skol																			Never attended school		sixteen to 19	female	Medium dietary diversity(4 and 5 food groups)	5	Severely Food Insecure
161	Water is available	uneducated	unimproved	moderate vigorous	0-2	never	4-6	yes	yes	miswak	sometimes	1-10	average	no	uneducaed	9.4875	minimal depression 1-10	not school going	never or almost never	never or sometimes	always eat b/w meals	<3hrs of screen time	inadequate	notgoing skol	no	uneducated	underweight	unimproved	1	none	yes	not allergic	good	rarely or never	oftenly	stomach ache oftently	uneducated	not at all	yes	miswak	good	no soap available	Never attended school	Medium (> 9 and <= 10)inschool	sixteen to 19	female	High dietary diversity(≥ 6 food groups)	6	Severely Food Insecure
162	Water is available	primry	unimproved	inactive	3-4	always	not working	yes	no	miswak	daily	1-10	very good	no	primary	9.4875	minimal depression 1-10	goverenment	never or almost never	almost everyday	never	>3hrs of screen time	inadequate	skool goin	yes	educated	underweight	unimproved	1	none	no	not allergic	good	rarely or never	rarely or never	never or rarely	educated	everyday	yes	miswak	good	bar soap	Class-05	High (> 10)in school	ten to twelve	male	High dietary diversity(≥ 6 food groups)	6	Severely Food Insecure
163	Water is available	uneducated	unimproved	vigorous physical activity	5times	never	7-12	yes	yes	miswak	weekly	1-10	good	no	uneducaed	9.4875	minimal depression 1-10	not school going	sometimes	never or sometimes	sometimes eat b/w meals	<3hrs of screen time	adequate	notgoing skol	no	uneducated	normal	unimproved	1	none	no	not allergic	fair	rarely or never	rarely or never	never or rarely	uneducated	not at all	yes	miswak	good	no soap available	Never attended school	Low (<= 9)inschool	sixteen to 19	male	Medium dietary diversity(4 and 5 food groups)	4	Severely Food Insecure
164	Water is available	uneducated	unimproved	inactive	5times	never	not working	yes	no	finger	weekly	1-10	good	no	uneducaed	9.4875	minimal depression 1-10	not school going	never or almost never	never or sometimes	never	<3hrs of screen time	adequate	notgoing skol	no	uneducated	underweight	unimproved	1	none	yes	not allergic	fair	oftently regularly weekly monthly	oftenly	never or rarely	uneducated	not at all	yes	others	good	bar soap	Class-06	Low (<= 9)inschool	thirteen to fifteen	female	High dietary diversity(≥ 6 food groups)	6	Severely Food Insecure
165	Water is available	uneducated	improved	inactive	3-4	always	not working	yes	no	miswak	weekly	1-10	excellent	no	primary	9.4875	minimal depression 1-10	goverenment	always	almost everyday	always eat b/w meals	>3hrs of screen time	inadequate	skool goin	yes	educated	underweight	improved	2	none	yes	allergic	excellent	rarely or never	rarely or never	never or rarely	educated	everyday	yes	miswak	good	bar soap	Never attended school	Medium (> 9 and <= 10)inschool	ten to twelve	male	Medium dietary diversity(4 and 5 food groups)	5	Food Secure
166	Water is available	uneducated	unimproved	moderate vigorous	3-4	always	7-12	yes	yes	toothbrush	weekly	1-10	average	no	didnt specify0	9.4875	minimal depression 1-10	others	always	almost everyday	always eat b/w meals	<3hrs of screen time	adequate	notgoing skol	yes	educated	obesity	unimproved	1	none	no	allergic	good	rarely or never	rarely or never	never or rarely	educated	not at all	yes	toothbrush	good	bar soap	Never attended school	Low (<= 9)inschool	sixteen to 19	male	Lowest dietary diversity(≤ 3 food groups)	3	Severely Food Insecure
167	Water is available	uneducated	unimproved	inactive	3-4	always	not working	yes	no	miswak	daily	1-10	good	no	didnt specify0	9.4875	minimal depression 1-10	goverenment	never or almost never	almost everyday	never	<3hrs of screen time	adequate	notgoing skol	yes	educated	underweight	unimproved	1	none	yes	not allergic	good	rarely or never	rarely or never	never or rarely	uneducated	not at all	yes	miswak	good	no soap available	Never attended school	Low (<= 9)inschool	sixteen to 19	female	Medium dietary diversity(4 and 5 food groups)	5	Severely Food Insecure
168	Water is available	uneducated	unimproved	inactive	0-2	always	not working	yes	no	miswak	weekly	11-16	good	no	uneducaed	9.4875	mild depression 11-20	not school going	never or almost never	almost everyday	sometimes eat b/w meals	<3hrs of screen time	inadequate	notgoing skol	no	uneducated	normal	unimproved	1	none	yes	not allergic	poor	oftently regularly weekly monthly	oftenly	never or rarely	uneducated	not at all	yes	miswak	fairly good	bar soap	Never attended school	Medium (> 9 and <= 10)inschool	thirteen to fifteen	female	High dietary diversity(≥ 6 food groups)	6	Severely Food Insecure
169	Water is available	uneducated	unimproved	moderate vigorous	3-4	never	4-6	yes	yes	miswak	weekly	1-10	average	no	uneducaed	9.4875	minimal depression 1-10	not school going	sometimes	never or sometimes	sometimes eat b/w meals	>3hrs of screen time	adequate	notgoing skol	no	uneducated	obesity	unimproved	1	none	yes	not allergic	fair	rarely or never	oftenly	never or rarely	uneducated	everyday	yes	miswak	bad	bar soap	Never attended school	Low (<= 9)inschool	sixteen to 19	male	High dietary diversity(≥ 6 food groups)	6	Severely Food Insecure
170	Water is available	uneducated	unimproved	moderate vigorous	3-4	always	4-6	yes	yes	toothbrush	weekly	1-10	good	no	didnt specify0	9.4875	minimal depression 1-10	goverenment	never or almost never	almost everyday	sometimes eat b/w meals	>3hrs of screen time	adequate	notgoing skol	yes	educated	underweight	unimproved	1	none	yes	allergic	good	oftently regularly weekly monthly	rarely or never	never or rarely	uneducated	everyday	yes	toothbrush	good	bar soap	Never attended school	Low (<= 9)inschool	sixteen to 19	male	Medium dietary diversity(4 and 5 food groups)	5	Milld Food Insecure
171	Water is available	uneducated	unimproved	inactive	3-4	always	4-6	yes	yes	toothbrush	weekly	1-10	excellent	no	uneducaed	9.4875	minimal depression 1-10	not school going	never or almost never	almost everyday	sometimes eat b/w meals	>3hrs of screen time	adequate	notgoing skol	no	uneducated	normal	unimproved	1	none	yes	not allergic	fair	rarely or never	rarely or never	never or rarely	uneducated	everyday	yes	toothbrush	fairly good	no soap available	Class-05	Low (<= 9)inschool	sixteen to 19	male	Medium dietary diversity(4 and 5 food groups)	5	Severely Food Insecure
172	Water is available	uneducated	improved	inactive	3-4	always	not working	yes	no	toothbrush	daily	1-10	excellent	no	primary	9.4875	minimal depression 1-10	goverenment	always	almost everyday	sometimes eat b/w meals	>3hrs of screen time	adequate	skool goin	yes	educated	normal	improved	2	none	yes	not allergic	excellent	rarely or never	rarely or never	never or rarely	uneducated	everyday	yes	toothbrush	good	no soap available	Never attended school	Low (<= 9)inschool	ten to twelve	male	Medium dietary diversity(4 and 5 food groups)	4	Milld Food Insecure
173	Water is available	uneducated	unimproved	moderate vigorous	0-2	always	0-3	yes	yes	miswak	daily	21-30	excellent	no	secondary	9.4875	moderate to severe>21	goverenment	sometimes	almost everyday	sometimes eat b/w meals	<3hrs of screen time	inadequate	skool goin	yes	educated	underweight	unimproved	2	none	yes	allergic	fair	oftently regularly weekly monthly	oftenly	stomach ache oftently	uneducated	everyday	yes	miswak	fairly good	others	Class-05	Medium (> 9 and <= 10)inschool	thirteen to fifteen	male	Medium dietary diversity(4 and 5 food groups)	4	Severely Food Insecure
174	Water is available	primry	unimproved	vigorous physical activity	3-4	always	4-6	yes	yes	miswak	sometimes	17-20	average	no	didnt specify0	9.4875	mild depression 11-20	goverenment	sometimes	almost everyday	sometimes eat b/w meals	>3hrs of screen time	adequate	notgoing skol	yes	educated	underweight	unimproved	1	asthma	no	allergic	poor	oftently regularly weekly monthly	rarely or never	stomach ache oftently	uneducated	everyday	yes	miswak	bad	bar soap	Never attended school	Low (<= 9)inschool	thirteen to fifteen	female	High dietary diversity(≥ 6 food groups)	7	Severely Food Insecure
175	Water is available	primry	improved	moderate vigorous	3-4	always	not working	yes	no	toothbrush	daily	1-10	excellent	no	secondary	9.4875	minimal depression 1-10	private	always	almost everyday	sometimes eat b/w meals	>3hrs of screen time	adequate	skool goin	yes	educated	underweight	improved	2	none	yes	not allergic	good	rarely or never	rarely or never	never or rarely	uneducated	everyday	yes	toothbrush	good	bar soap	Class-14	Low (<= 9)inschool	sixteen to 19	male	Medium dietary diversity(4 and 5 food groups)	4	Food Secure
176	Water is available	uneducated	improved	vigorous physical activity	3-4	never	not working	yes	no	miswak	weekly	1-10	excellent	no	primary	9.4875	minimal depression 1-10	others	always	never or sometimes	sometimes eat b/w meals	<3hrs of screen time	adequate	skool goin	yes	educated	underweight	improved	1	none	yes	not allergic	excellent	rarely or never	rarely or never	never or rarely	uneducated	everyday	yes	miswak	good	no soap available	Class-02	Low (<= 9)inschool	ten to twelve	male	Medium dietary diversity(4 and 5 food groups)	5	Moderate Food Insecure
177	Water is available	uneducated	unimproved	vigorous physical activity	0-2	always	not working	yes	no	toothbrush	sometimes	11-16	average	no	uneducaed	9.4875	mild depression 11-20	not school going	never or almost never	almost everyday	sometimes eat b/w meals	>3hrs of screen time	inadequate	notgoing skol	no	uneducated	underweight	unimproved	2	asthma	yes	not allergic	poor	oftently regularly weekly monthly	oftenly	never or rarely	uneducated	everyday	yes	toothbrush	fairly good	no soap available	Class-05	Medium (> 9 and <= 10)inschool	thirteen to fifteen	female	Medium dietary diversity(4 and 5 food groups)	4	Severely Food Insecure
178	Water is available	primry	improved	inactive	0-2	always	not working	yes	no	miswak	sometimes	1-10		no	didnt specify0	13.09	minimal depression 1-10	goverenment	sometimes	almost everyday	sometimes eat b/w meals	>3hrs of screen time	inadequate	notgoing skol	yes	educated	underweight	improved	2	none	yes	allergic	fair	oftently regularly weekly monthly	oftenly	stomach ache oftently	educated	everyday	yes	miswak	fairly good	bar soap	Never attended school	Medium (> 9 and <= 10)inschool	thirteen to fifteen	female	Medium dietary diversity(4 and 5 food groups)	5	Moderate Food Insecure
179	Water is available	uneducated	unimproved	inactive	0-2	always	not working	yes	no	miswak	daily	1-10	poor	no	uneducaed	13.09	minimal depression 1-10	not school going	never or almost never	almost everyday	sometimes eat b/w meals	<3hrs of screen time	inadequate	notgoing skol	no	uneducated	underweight	unimproved	1	none	yes	not allergic	good	rarely or never	rarely or never	never or rarely	uneducated	not at all	yes	miswak	good	no soap available	Never attended school	High (> 10)in school	ten to twelve	female	Medium dietary diversity(4 and 5 food groups)	5	Severely Food Insecure
180	Water is available	uneducated	unimproved	inactive	0-2	always	4-6	yes	yes	miswak	sometimes	1-10	average	no	uneducaed	13.09	minimal depression 1-10	not school going	sometimes	almost everyday	never	>3hrs of screen time	adequate	notgoing skol	no	uneducated	underweight	unimproved	1	none	yes	allergic	good	rarely or never	oftenly	never or rarely	uneducated	everyday	yes	miswak	good	bar soap	Never attended school	Low (<= 9)inschool	ten to twelve	female	Medium dietary diversity(4 and 5 food groups)	5	Severely Food Insecure
181	Water is available	uneducated	unimproved	vigorous physical activity	3-4	always	4-6	yes	yes	miswak	sometimes	1-10	very good	no	didnt specify0	13.09	minimal depression 1-10	goverenment	never or almost never	almost everyday	sometimes eat b/w meals	>3hrs of screen time	inadequate	notgoing skol	yes	educated	underweight	unimproved	1	none	yes	not allergic	excellent	rarely or never	oftenly	stomach ache oftently	uneducated	everyday	yes	miswak	good	bar soap	Never attended school	Medium (> 9 and <= 10)inschool	thirteen to fifteen	male	High dietary diversity(≥ 6 food groups)	6	Severely Food Insecure
182	Water is available	uneducated	unimproved	inactive	5times	never	not working	yes	no	miswak	weekly	1-10	poor	no	uneducaed	13.09	minimal depression 1-10	not school going	sometimes	never or sometimes	sometimes eat b/w meals	<3hrs of screen time	inadequate	notgoing skol	no	uneducated	normal	unimproved	1	none	yes	allergic	poor	oftently regularly weekly monthly	oftenly	never or rarely	uneducated	everyday	yes	miswak	bad	no soap available	Never attended school	Medium (> 9 and <= 10)inschool	thirteen to fifteen	female	Medium dietary diversity(4 and 5 food groups)	4	Severely Food Insecure
183	Water is not available	uneducated	unimproved	inactive	3-4	always	not working	yes	no	toothbrush	sometimes	1-10	excellent	no	secondary	13.09	minimal depression 1-10	goverenment	never or almost never	almost everyday	sometimes eat b/w meals	<3hrs of screen time	adequate	skool goin	yes	educated	underweight	unimproved	1	none	yes	allergic	fair	rarely or never	rarely or never	never or rarely	educated	everyday	yes	toothbrush	good	no soap available		Low (<= 9)inschool	thirteen to fifteen	male	Medium dietary diversity(4 and 5 food groups)	4	Milld Food Insecure
184	Water is available	uneducated	improved	inactive	3-4	always	not working	yes	no	toothbrush	daily	1-10	excellent	no	primary	13.09	minimal depression 1-10	goverenment	never or almost never	almost everyday	sometimes eat b/w meals	>3hrs of screen time	inadequate	skool goin	yes	educated	normal	improved	2	none	yes	not allergic	excellent	rarely or never	rarely or never	never or rarely	uneducated	everyday	yes	toothbrush	good	bar soap	Never attended school	Medium (> 9 and <= 10)inschool	thirteen to fifteen	male	Medium dietary diversity(4 and 5 food groups)	4	Food Secure
185	Water is available	uneducated	unimproved	inactive	3-4	always	not working	yes	no	miswak	sometimes	1-10	good	no	uneducaed	13.09	minimal depression 1-10	not school going	sometimes	almost everyday	sometimes eat b/w meals	>3hrs of screen time	adequate	notgoing skol	no	uneducated	underweight	unimproved	2	none	no	not allergic	poor	oftently regularly weekly monthly	oftenly	never or rarely	uneducated	everyday	yes	miswak	good	no soap available	Never attended school	Low (<= 9)inschool	ten to twelve	female	High dietary diversity(≥ 6 food groups)	7	Severely Food Insecure
186	Water is available	uneducated	unimproved	vigorous physical activity	3-4	always	7-12	yes	yes	miswak	sometimes	1-10	average	no	uneducaed	13.09	minimal depression 1-10	not school going	never or almost never	almost everyday	sometimes eat b/w meals	<3hrs of screen time	adequate	notgoing skol	no	uneducated	underweight	unimproved	1	none	no	not allergic	poor	oftently regularly weekly monthly	rarely or never	never or rarely	uneducated	not at all	yes	miswak	good	bar soap	Class-10	Low (<= 9)inschool	thirteen to fifteen	male	High dietary diversity(≥ 6 food groups)	6	Milld Food Insecure
187	Water is available	uneducated	improved	inactive	3-4	always	not working	yes	no	toothbrush	daily	11-16	good	no	highre secondary	13.09	mild depression 11-20	goverenment	never or almost never	almost everyday	sometimes eat b/w meals	<3hrs of screen time	adequate	skool goin	yes	educated	underweight	improved	2	none	yes	allergic	poor	oftently regularly weekly monthly	rarely or never	never or rarely	educated	everyday	yes	toothbrush	good	bar soap	Class-05	Low (<= 9)inschool	sixteen to 19	female	Medium dietary diversity(4 and 5 food groups)	4	Milld Food Insecure
188	Water is available	primry	improved	inactive	3-4	always	not working	yes	no	miswak	daily	1-10	very good	no	didnt specify0	13.09	minimal depression 1-10	goverenment	never or almost never	almost everyday	never	<3hrs of screen time	inadequate	notgoing skol	yes	educated	underweight	improved	1	none	no	not allergic	good	rarely or never	oftenly	never or rarely	educated	not at all	yes	miswak	good	bar soap	Class-05	High (> 10)in school	sixteen to 19	female	High dietary diversity(≥ 6 food groups)	8	Severely Food Insecure
189	Water is available	uneducated	improved	inactive	3-4	always	not working	yes	no	miswak	daily	1-10	good	no	secondary	13.09	minimal depression 1-10	goverenment	never or almost never	almost everyday	never	<3hrs of screen time	inadequate	skool goin	yes	educated	underweight	improved	1	none	yes	not allergic	excellent	rarely or never	rarely or never	never or rarely	educated	everyday	yes	miswak	good	bar soap	Class-05	Medium (> 9 and <= 10)inschool	thirteen to fifteen	male	Medium dietary diversity(4 and 5 food groups)	5	Severely Food Insecure
190	Water is available	uneducated	improved	inactive	5times	always	not working	yes	no	toothbrush	weekly	1-10	average	no	primary	13.09	minimal depression 1-10	goverenment	never or almost never	almost everyday	always eat b/w meals	>3hrs of screen time	inadequate	skool goin	yes	educated	underweight	improved	1	none	yes	not allergic	fair	rarely or never	rarely or never	never or rarely	educated	everyday	yes	toothbrush	bad	bar soap	Never attended school	High (> 10)in school	ten to twelve	female	Medium dietary diversity(4 and 5 food groups)	4	Severely Food Insecure
191	Water is available	uneducated	improved	inactive	3-4	always	not working	yes	no	toothbrush	daily	21-30	very good	no	secondary	13.09	moderate to severe>21	goverenment	never or almost never	almost everyday	never	>3hrs of screen time	adequate	skool goin	yes	educated	normal	improved	1	none	yes	not allergic	excellent	rarely or never	rarely or never	never or rarely	educated	everyday	yes	toothbrush	good	bar soap	Class-05	Low (<= 9)inschool	thirteen to fifteen	male	Medium dietary diversity(4 and 5 food groups)	4	Food Secure
192	Water is available	uneducated	unimproved	inactive	3-4	always	0-3	yes	yes	miswak	sometimes	1-10	poor	no	secondary	13.09	minimal depression 1-10	goverenment	sometimes	almost everyday	sometimes eat b/w meals	<3hrs of screen time	adequate	skool goin	yes	educated	underweight	unimproved	2	none	yes	not allergic	good	rarely or never	oftenly	never or rarely	educated	not at all	yes	miswak	fairly good	bar soap	Never attended school	Low (<= 9)inschool	sixteen to 19	female	High dietary diversity(≥ 6 food groups)	6	Severely Food Insecure
193	Water is available	uneducated	improved	vigorous physical activity	5times	always	4-6	yes	yes		never	11-16	average	no	didnt specify0	13.09	mild depression 11-20	goverenment	never or almost never	almost everyday	never	<3hrs of screen time	adequate	notgoing skol	yes	educated	underweight	improved	1	none	yes	not allergic	fair	oftently regularly weekly monthly	rarely or never	never or rarely	educated	not at all	yes		bad	bar soap	Class-12	Low (<= 9)inschool	thirteen to fifteen	male	Lowest dietary diversity(≤ 3 food groups)	3	Severely Food Insecure
194	Water is available	uneducated	improved	inactive	3-4	always	4-6	yes	yes	toothbrush	daily	1-10	very good	no	didnt specify0	13.09	minimal depression 1-10	goverenment	never or almost never	almost everyday	never	>3hrs of screen time	inadequate	notgoing skol	yes	educated	normal	improved	1	none	no	not allergic	excellent	rarely or never	rarely or never	never or rarely	educated	everyday	yes	toothbrush	good	bar soap	Class-05	Medium (> 9 and <= 10)inschool	sixteen to 19	male	High dietary diversity(≥ 6 food groups)	6	Severely Food Insecure
195	Water is not available	uneducated	unimproved	moderate vigorous	5times	always	not working	yes	no	miswak	sometimes	1-10	good	no	uneducaed	13.09	minimal depression 1-10	not school going	never or almost never	almost everyday	always eat b/w meals	<3hrs of screen time	inadequate	notgoing skol	no	uneducated	underweight	unimproved	1	none	yes	not allergic	good	rarely or never	rarely or never	never or rarely	educated	everyday	yes	miswak	good	no soap available	Class-03	Medium (> 9 and <= 10)inschool	thirteen to fifteen	female	Medium dietary diversity(4 and 5 food groups)	4	Severely Food Insecure
196	Water is available	primry	unimproved	inactive	5times	always	4-6	yes	yes	miswak	weekly	1-10	average	no	didnt specify0	13.09	minimal depression 1-10	goverenment	sometimes	almost everyday	sometimes eat b/w meals	<3hrs of screen time	inadequate	notgoing skol	yes	educated	normal	unimproved	1	none	yes	allergic	poor	oftently regularly weekly monthly	rarely or never	never or rarely	uneducated	everyday	yes	miswak	bad	ash mud	Class-05	High (> 10)in school	sixteen to 19	male	Medium dietary diversity(4 and 5 food groups)	4	Severely Food Insecure
197	Water is available	uneducated	unimproved	inactive	3-4	always	not working	yes	no	miswak	daily	1-10	very good	no	primary	13.09	minimal depression 1-10	private	always	almost everyday	never	<3hrs of screen time	inadequate	skool goin	yes	educated	underweight	unimproved	1	none	yes	not allergic	fair	rarely or never	rarely or never	stomach ache oftently	educated	not at all	yes	miswak	fairly good	bar soap	Never attended school	Medium (> 9 and <= 10)inschool	ten to twelve	male	Medium dietary diversity(4 and 5 food groups)	5	Severely Food Insecure
198	Water is available	uneducated	unimproved	vigorous physical activity	3-4	never	not working	yes	no	miswak	daily	1-10	poor	no	primary	8.59375	minimal depression 1-10	goverenment	never or almost never	never or sometimes	sometimes eat b/w meals	<3hrs of screen time	adequate	skool goin	yes	educated	underweight	unimproved	1	none	no	not allergic	good	rarely or never	rarely or never	never or rarely	uneducated	not at all	yes	miswak	good	bar soap	Class-12	Low (<= 9)inschool	ten to twelve	female	High dietary diversity(≥ 6 food groups)	6	Severely Food Insecure
199	Water is available	uneducated	unimproved	inactive	3-4	always	not working	yes	no	miswak	daily	1-10	poor	no	didnt specify0	8.59375	minimal depression 1-10	goverenment	never or almost never	almost everyday	always eat b/w meals	<3hrs of screen time	adequate	notgoing skol	yes	educated	underweight	unimproved	1	none	no	not allergic	fair	rarely or never	rarely or never	never or rarely	uneducated	not at all	yes	miswak	good	bar soap	Class-02	Low (<= 9)inschool	sixteen to 19	female	Lowest dietary diversity(≤ 3 food groups)	3	Milld Food Insecure
200	Water is available	uneducated	unimproved	inactive	3-4	never	not working	yes	no	miswak	daily	1-10	very good	no	primary	8.59375	minimal depression 1-10	goverenment	always	never or sometimes	sometimes eat b/w meals	<3hrs of screen time	adequate	skool goin	yes	educated	underweight	unimproved	1	none	yes	not allergic	good	oftently regularly weekly monthly	oftenly	never or rarely	uneducated	not at all	yes	miswak	fairly good	no soap available	Never attended school	Low (<= 9)inschool	ten to twelve	male	Medium dietary diversity(4 and 5 food groups)	5	Severely Food Insecure
201	Water is available	uneducated	unimproved	vigorous physical activity	3-4	always	4-6	yes	yes	miswak	weekly	1-10	very good	no	uneducaed	11.4583	minimal depression 1-10	not school going	never or almost never	almost everyday	never	>3hrs of screen time	adequate	notgoing skol	no	uneducated	underweight	unimproved	2	none	yes	not allergic	excellent	rarely or never	rarely or never	never or rarely	educated	not at all	yes	miswak	good	bar soap	Never attended school	Low (<= 9)inschool	ten to twelve	male	Medium dietary diversity(4 and 5 food groups)	4	Food Secure
202	Water is available	uneducated	unimproved	inactive	3-4	always	not working	yes	no	miswak	weekly	1-10	excellent	no	didnt specify0	11.4583	minimal depression 1-10	goverenment	sometimes	almost everyday	sometimes eat b/w meals	<3hrs of screen time	adequate	notgoing skol	yes	educated	underweight	unimproved	1	none	yes	allergic	fair	oftently regularly weekly monthly	rarely or never	never or rarely	educated	not at all	yes	miswak	good	no soap available		Low (<= 9)inschool	thirteen to fifteen	female	Medium dietary diversity(4 and 5 food groups)	5	Severely Food Insecure
203	Water is available	uneducated	unimproved	vigorous physical activity	0-2	never	4-6	yes	yes	miswak	sometimes	1-10	good	no	uneducaed	11.4583	minimal depression 1-10	not school going	never or almost never	never or sometimes	sometimes eat b/w meals	<3hrs of screen time	adequate	notgoing skol	no	uneducated	underweight	unimproved	1	none	no	not allergic	good	rarely or never	oftenly	never or rarely	educated	not at all	yes	miswak	fairly good	bar soap	Never attended school	Low (<= 9)inschool	thirteen to fifteen	male	Medium dietary diversity(4 and 5 food groups)	5	Severely Food Insecure
204	Water is available	uneducated	unimproved	inactive	3-4	always	not working	yes	no	miswak	weekly	11-16	excellent	yes	uneducaed	11.4583	mild depression 11-20	not school going	never or almost never	almost everyday	never	<3hrs of screen time	inadequate	notgoing skol	no	uneducated	normal	unimproved	1	none	no	not allergic	fair	oftently regularly weekly monthly	rarely or never	never or rarely	uneducated	not at all	yes	miswak	good	bar soap	Class-05	High (> 10)in school	sixteen to 19	female	Medium dietary diversity(4 and 5 food groups)	5	Moderate Food Insecure
205	Water is available	uneducated	unimproved	vigorous physical activity	3-4	always	4-6	yes	yes		never	1-10	poor	no	uneducaed	11.4583	minimal depression 1-10	not school going	never or almost never	almost everyday	sometimes eat b/w meals	>3hrs of screen time	inadequate	notgoing skol	no	uneducated	underweight	unimproved	1	none	yes	not allergic	good	rarely or never	oftenly	never or rarely	uneducated	everyday	yes		fairly good	bar soap	Never attended school	Medium (> 9 and <= 10)inschool	thirteen to fifteen	male	High dietary diversity(≥ 6 food groups)	7	Severely Food Insecure
206	Water is available	primry	improved	inactive	3-4	always	not working	yes	no	miswak	weekly	1-10	excellent	no	uneducaed	11.4583	minimal depression 1-10	not school going	sometimes	almost everyday	sometimes eat b/w meals	<3hrs of screen time	adequate	notgoing skol	no	uneducated	underweight	improved	2	none	yes	allergic	good	oftently regularly weekly monthly	rarely or never	never or rarely	educated	not at all	yes	miswak	good	bar soap	Class-05	Low (<= 9)inschool	sixteen to 19	female	Medium dietary diversity(4 and 5 food groups)	5	Food Secure
207	Water is available	uneducated	unimproved	vigorous physical activity	3-4	never	7-12	yes	yes	toothbrush	sometimes	1-10	poor	no	uneducaed	11.4583	minimal depression 1-10	not school going	never or almost never	never or sometimes	sometimes eat b/w meals	<3hrs of screen time	adequate	notgoing skol	no	uneducated	underweight	unimproved	1	none	yes	not allergic	good	rarely or never	oftenly	stomach ache oftently	uneducated	not at all	yes	toothbrush	fairly good	no soap available	Never attended school	Low (<= 9)inschool	sixteen to 19	male	Medium dietary diversity(4 and 5 food groups)	5	Severely Food Insecure
208	Water is available	uneducated	unimproved	vigorous physical activity	5times	always	4-6	yes	yes	miswak	weekly	11-16	average	no	uneducaed	11.4583	mild depression 11-20	not school going	always	almost everyday	sometimes eat b/w meals	<3hrs of screen time	inadequate	notgoing skol	no	uneducated	normal	unimproved	1	none	no	not allergic	poor	oftently regularly weekly monthly	rarely or never	never or rarely	educated	everyday	yes	miswak	good	ash mud	Never attended school	Medium (> 9 and <= 10)inschool	sixteen to 19	male	Medium dietary diversity(4 and 5 food groups)	4	Severely Food Insecure
209	Water is available	uneducated	unimproved	inactive	5times	always	not working	yes	no	miswak	sometimes	1-10	poor	no	uneducaed	11.4583	minimal depression 1-10	not school going	never or almost never	almost everyday	always eat b/w meals	<3hrs of screen time	adequate	notgoing skol	no	uneducated	underweight	unimproved	1	none	yes	not allergic	fair	rarely or never	rarely or never	never or rarely	educated	everyday	yes	miswak	good	ash mud	Never attended school	Low (<= 9)inschool	ten to twelve	male	Lowest dietary diversity(≤ 3 food groups)	3	Severely Food Insecure
210	Water is available	uneducated	unimproved	inactive	5times	always	not working	yes	no	miswak	weekly	1-10	average	no	didnt specify0	11.4583	minimal depression 1-10	goverenment	never or almost never	almost everyday	sometimes eat b/w meals	<3hrs of screen time	inadequate	notgoing skol	yes	educated	underweight	unimproved	1	none	yes	not allergic	poor	oftently regularly weekly monthly	rarely or never	stomach ache oftently	uneducated	not at all	yes	miswak	bad	others	Class-02	High (> 10)in school	sixteen to 19	female	Medium dietary diversity(4 and 5 food groups)	4	Severely Food Insecure
211	Water is available	uneducated	unimproved	inactive	3-4	always	0-3	no	yes	miswak	sometimes	1-10	good	no	uneducaed	11.4583	minimal depression 1-10	not school going	never or almost never	almost everyday	always eat b/w meals	>3hrs of screen time	adequate	notgoing skol	no	uneducated	underweight	unimproved	1	none	yes	allergic	excellent	oftently regularly weekly monthly	oftenly	never or rarely	educated	everyday	no	miswak	good	bar soap	Never attended school	Low (<= 9)inschool	thirteen to fifteen	male	Medium dietary diversity(4 and 5 food groups)	5	Severely Food Insecure
212	Water is available	uneducated	unimproved	inactive	3-4	always	not working	yes	no	toothbrush	daily	1-10	very good	no	primary	11.4583	minimal depression 1-10	private	sometimes	almost everyday	sometimes eat b/w meals	>3hrs of screen time	inadequate	skool goin	yes	educated	underweight	unimproved	1	none	yes	not allergic	excellent	rarely or never	rarely or never	never or rarely	educated	everyday	yes	toothbrush	fairly good	bar soap	Class-10	High (> 10)in school	thirteen to fifteen	male	Medium dietary diversity(4 and 5 food groups)	5	Severely Food Insecure
213	Water is available	uneducated	unimproved	inactive	3-4	always	not working	yes	no	toothbrush	daily	1-10	average	no	primary	11.4583	minimal depression 1-10	private	never or almost never	almost everyday	never	>3hrs of screen time	inadequate	skool goin	yes	educated	underweight	unimproved	1	none	yes	not allergic	excellent	rarely or never	rarely or never	never or rarely	educated	everyday	yes	toothbrush	good	bar soap	Class-05	Medium (> 9 and <= 10)inschool	thirteen to fifteen	female	Medium dietary diversity(4 and 5 food groups)	5	Severely Food Insecure
214	Water is available	uneducated	unimproved	inactive	3-4	always	not working	yes	no	miswak	daily	1-10	very good	no	uneducaed	11.4583	minimal depression 1-10	not school going	never or almost never	almost everyday	never	<3hrs of screen time	inadequate	notgoing skol	no	uneducated	underweight	unimproved	2	none	yes	not allergic	excellent	rarely or never	rarely or never	never or rarely	educated	not at all	yes	miswak	fairly good	others	Never attended school	Medium (> 9 and <= 10)inschool	ten to twelve	female	Medium dietary diversity(4 and 5 food groups)	5	Moderate Food Insecure
215	Water is available	uneducated	unimproved	inactive	3-4	always	not working	yes	no	miswak	weekly	1-10	very good	no	uneducaed	11.4583	minimal depression 1-10	not school going	never or almost never	almost everyday	never	<3hrs of screen time	inadequate	notgoing skol	no	uneducated	underweight	unimproved	1	none	no	not allergic	excellent	rarely or never	rarely or never	never or rarely	uneducated	not at all	yes	miswak	fairly good	bar soap	Never attended school	Medium (> 9 and <= 10)inschool	ten to twelve	female	Medium dietary diversity(4 and 5 food groups)	4	Severely Food Insecure
216	Water is available	uneducated	unimproved	inactive	3-4	always	not working	yes	no	miswak	weekly	1-10	excellent	no	uneducaed	11.4583	minimal depression 1-10	not school going	always	almost everyday	sometimes eat b/w meals	<3hrs of screen time	inadequate	notgoing skol	no	uneducated	obesity	unimproved	1	none	yes	not allergic	excellent	rarely or never	rarely or never	never or rarely	uneducated	not at all	yes	miswak	fairly good	no soap available	Never attended school	Medium (> 9 and <= 10)inschool	sixteen to 19	female	High dietary diversity(≥ 6 food groups)	6	Severely Food Insecure
217	Water is available	uneducated	unimproved	moderate vigorous	3-4	always	not working	yes	no	miswak	daily	1-10	excellent	no	primary	11.4583	minimal depression 1-10	others	never or almost never	almost everyday	sometimes eat b/w meals	>3hrs of screen time	adequate	skool goin	yes	educated	underweight	unimproved	2	none	yes	allergic	excellent	rarely or never	rarely or never	never or rarely	uneducated	everyday	yes	miswak	good	no soap available	Never attended school	Low (<= 9)inschool	ten to twelve	male	Medium dietary diversity(4 and 5 food groups)	5	Severely Food Insecure
218	Water is available	uneducated	unimproved	inactive	3-4	always	not working	yes	no	miswak	daily	1-10	very good	no	primary	11.4583	minimal depression 1-10	goverenment	never or almost never	almost everyday	never	<3hrs of screen time	inadequate	skool goin	yes	educated	underweight	unimproved	1	none	yes	not allergic	excellent	rarely or never	rarely or never	never or rarely	uneducated	infrequent	yes	miswak	good	bar soap	Never attended school	High (> 10)in school	ten to twelve	male	Medium dietary diversity(4 and 5 food groups)	4	Severely Food Insecure
219	Water is available	uneducated	unimproved	inactive	3-4	always	7-12	yes	yes	miswak	daily	1-10	good	no	uneducaed	11.4583	minimal depression 1-10	not school going	never or almost never	almost everyday	never	<3hrs of screen time	adequate	notgoing skol	no	uneducated	normal	unimproved	1	none	no	not allergic	excellent	rarely or never	rarely or never	never or rarely	educated	not at all	yes	miswak	good	bar soap	Never attended school	Low (<= 9)inschool	sixteen to 19	male	Medium dietary diversity(4 and 5 food groups)	5	Severely Food Insecure
220	Water is available	uneducated	unimproved	inactive	5times	always	not working	yes	no	miswak	daily	1-10	poor	no	primary	11.4583	minimal depression 1-10	goverenment	never or almost never	almost everyday	sometimes eat b/w meals	<3hrs of screen time	inadequate	skool goin	yes	educated	underweight	unimproved	1	none	yes	not allergic	fair	oftently regularly weekly monthly	rarely or never	stomach ache oftently	educated	everyday	yes	miswak	good	bar soap	Class-05	Medium (> 9 and <= 10)inschool	ten to twelve	female	Medium dietary diversity(4 and 5 food groups)	4	Severely Food Insecure
221	Water is available	uneducated	unimproved	inactive	5times	never	not working	yes	no	miswak	daily	1-10	poor	no	uneducaed	11.4583	minimal depression 1-10	not school going	always	never or sometimes	sometimes eat b/w meals	<3hrs of screen time	inadequate	notgoing skol	no	uneducated	underweight	unimproved	1	none	no	allergic	poor	oftently regularly weekly monthly	rarely or never	stomach ache oftently	educated	not at all	yes	miswak	bad	bar soap	Class-02	High (> 10)in school	thirteen to fifteen	female	High dietary diversity(≥ 6 food groups)	6	Severely Food Insecure
222	Water is available	uneducated	unimproved	inactive	3-4	always	not working	yes	no	miswak	daily	1-10	good	no	secondary	11.4583	minimal depression 1-10	goverenment	never or almost never	almost everyday	never	>3hrs of screen time	inadequate	skool goin	yes	educated	underweight	unimproved	1	none	yes	not allergic	excellent	rarely or never	rarely or never	never or rarely	uneducated	everyday	yes	miswak	good	bar soap		Medium (> 9 and <= 10)inschool	thirteen to fifteen	male	High dietary diversity(≥ 6 food groups)	6	Severely Food Insecure
223	Water is available	uneducated	unimproved	inactive	3-4	always	7-12	yes	yes	miswak	daily	1-10	good	yes	uneducaed	11.4583	minimal depression 1-10	not school going	never or almost never	almost everyday	never	<3hrs of screen time	inadequate	notgoing skol	no	uneducated	normal	unimproved	1	none	no	not allergic	good	oftently regularly weekly monthly	rarely or never	never or rarely	educated	not at all	yes	miswak	good	bar soap	Never attended school	Medium (> 9 and <= 10)inschool	sixteen to 19	female	Medium dietary diversity(4 and 5 food groups)	5	Severely Food Insecure
224	Water is available	uneducated	unimproved	inactive	3-4	always	7-12	yes	yes	miswak	weekly	1-10	good	yes	uneducaed	11.4583	minimal depression 1-10	not school going	never or almost never	almost everyday	never	<3hrs of screen time	inadequate	notgoing skol	no	uneducated	underweight	unimproved	1	none	no	not allergic	fair	oftently regularly weekly monthly	oftenly	never or rarely	uneducated	not at all	yes	miswak	good	bar soap	Never attended school	High (> 10)in school	sixteen to 19	female	High dietary diversity(≥ 6 food groups)	6	Severely Food Insecure
225	Water is available	uneducated	unimproved	inactive	3-4	always	not working	yes	no	miswak	daily	1-10	excellent	no	uneducaed	10.5738	minimal depression 1-10	not school going	never or almost never	almost everyday	never	>3hrs of screen time	adequate	notgoing skol	no	uneducated	underweight	unimproved	1	none	yes	not allergic	excellent	rarely or never	rarely or never	never or rarely	educated	everyday	yes	miswak	good	bar soap	Never attended school	Low (<= 9)inschool	sixteen to 19	female	High dietary diversity(≥ 6 food groups)	6	Severely Food Insecure
226	Water is available	uneducated	unimproved	moderate vigorous	3-4	never	0-3	yes	yes	miswak	sometimes	1-10	good	no	didnt specify0	10.5738	minimal depression 1-10	goverenment	always	never or sometimes	always eat b/w meals	>3hrs of screen time	inadequate	notgoing skol	yes	educated	underweight	unimproved	1	none	yes	not allergic	fair	oftently regularly weekly monthly	rarely or never	stomach ache oftently	educated	not at all	yes	miswak	fairly good	bar soap	Never attended school	High (> 10)in school	sixteen to 19	male	High dietary diversity(≥ 6 food groups)	7	Severely Food Insecure
227	Water is not available	uneducated	unimproved	moderate vigorous	3-4	never	4-6	yes	yes	miswak	weekly	1-10	very good	no	uneducaed	10.5738	minimal depression 1-10	not school going	always	never or sometimes	always eat b/w meals	<3hrs of screen time	inadequate	notgoing skol	no	uneducated	underweight	unimproved	1	none	yes	not allergic	fair	rarely or never	rarely or never	never or rarely	uneducated	not at all	yes	miswak	fairly good	bar soap	Class-01	Medium (> 9 and <= 10)inschool	thirteen to fifteen	female	Medium dietary diversity(4 and 5 food groups)	4	Severely Food Insecure
228	Water is available	uneducated	unimproved	inactive	5times	always	not working	yes	no	miswak	daily	1-10	excellent	no	primary	10.5738	minimal depression 1-10	goverenment	never or almost never	almost everyday	never	>3hrs of screen time	inadequate	skool goin	yes	educated	underweight	unimproved	1	none	yes	not allergic	good	rarely or never	rarely or never	never or rarely	uneducated	everyday	yes	miswak	good	bar soap	Class-12	High (> 10)in school	thirteen to fifteen	female	Medium dietary diversity(4 and 5 food groups)	5	Severely Food Insecure
229	Water is available	uneducated	unimproved	inactive	3-4	always	not working	yes	no	miswak	daily	1-10	good	no	secondary	10.5738	minimal depression 1-10	goverenment	never or almost never	almost everyday	never	<3hrs of screen time	inadequate	skool goin	yes	educated	underweight	unimproved	1	none	yes	not allergic	excellent	rarely or never	rarely or never	never or rarely	educated	everyday	yes	miswak	good	bar soap	Never attended school	Medium (> 9 and <= 10)inschool	sixteen to 19	female	Medium dietary diversity(4 and 5 food groups)	5	Food Secure
230	Water is available	uneducated	improved	inactive	3-4	always	not working	no	no	toothbrush	daily	1-10	very good	no	didnt specify0	10.5738	minimal depression 1-10	goverenment	never or almost never	almost everyday	always eat b/w meals	>3hrs of screen time	adequate	notgoing skol	yes	educated	obesity	improved	2	none	yes	allergic	good	rarely or never	rarely or never	never or rarely	uneducated	everyday	no	toothbrush	fairly good	bar soap	Class-08	Low (<= 9)inschool	thirteen to fifteen	female	Medium dietary diversity(4 and 5 food groups)	5	Severely Food Insecure
231	Water is available	uneducated	unimproved	inactive	3-4	always	not working	yes	no	miswak	weekly	1-10	average	no	primary	10.5738	minimal depression 1-10	others	always	almost everyday	never	<3hrs of screen time	adequate	skool goin	yes	educated	underweight	unimproved	1	none	yes	not allergic	good	rarely or never	rarely or never	never or rarely	uneducated	not at all	yes	miswak	fairly good	bar soap	Class-05	Low (<= 9)inschool	ten to twelve	male	Medium dietary diversity(4 and 5 food groups)	5	Food Secure
232	Water is available	uneducated	improved	inactive	5times	always	not working	yes	no	miswak	weekly	1-10	good	no	primary	10.5738	minimal depression 1-10	private	never or almost never	almost everyday	never	<3hrs of screen time	inadequate	skool goin	yes	educated	underweight	improved	1	none	yes	not allergic	excellent	rarely or never	rarely or never	never or rarely	uneducated	everyday	yes	miswak	good	bar soap	Class-08	High (> 10)in school	thirteen to fifteen	male	High dietary diversity(≥ 6 food groups)	7	Moderate Food Insecure
233	Water is available	uneducated	unimproved	inactive	5times	always	not working	yes	no	miswak	sometimes	1-10	average	no	primary	10.5738	minimal depression 1-10	private	never or almost never	almost everyday	always eat b/w meals	>3hrs of screen time	inadequate	skool goin	yes	educated	underweight	unimproved	1	none	yes	not allergic	excellent	rarely or never	rarely or never	never or rarely	uneducated	everyday	yes	miswak	good	bar soap	Class-05	Medium (> 9 and <= 10)inschool	ten to twelve	male	Medium dietary diversity(4 and 5 food groups)	5	Severely Food Insecure
234	Water is available	uneducated	unimproved	inactive	5times	always	not working	yes	no	miswak	weekly	1-10	good	no	primary	10.5738	minimal depression 1-10	others	always	almost everyday	never	>3hrs of screen time	adequate	skool goin	yes	educated	underweight	unimproved	1	none	yes	not allergic	good	rarely or never	rarely or never	never or rarely	educated	everyday	yes	miswak	good	bar soap	Class-02	Low (<= 9)inschool	ten to twelve	female	Medium dietary diversity(4 and 5 food groups)	5	Milld Food Insecure
235	Water is available	uneducated	improved	inactive	3-4	always	not working	yes	no	toothbrush	daily	1-10	average	no	secondary	10.5738	minimal depression 1-10	private	always	almost everyday	never	>3hrs of screen time	inadequate	skool goin	yes	educated	normal	improved	1	none	yes	not allergic	good	rarely or never	rarely or never	never or rarely	uneducated	everyday	yes	toothbrush	fairly good	bar soap	Class-05	High (> 10)in school	sixteen to 19	male	Medium dietary diversity(4 and 5 food groups)	5	Food Secure
236	Water is available	primry	improved	inactive	3-4	always	not working	yes	no	miswak	weekly	1-10	very good	no	primary	10.5738	minimal depression 1-10	private	sometimes	almost everyday	always eat b/w meals	>3hrs of screen time	adequate	skool goin	yes	educated	underweight	improved	2	none	yes	not allergic	good	rarely or never	rarely or never	never or rarely	educated	everyday	yes	miswak	good	bar soap	Class-12	Low (<= 9)inschool	ten to twelve	male	Medium dietary diversity(4 and 5 food groups)	4	Food Secure
237	Water is not available	uneducated	unimproved	moderate vigorous	3-4	never	not working	yes	no		never	17-20	poor	no	didnt specify0	10.5738	mild depression 11-20	goverenment	always	never or sometimes	always eat b/w meals	<3hrs of screen time	adequate	notgoing skol	yes	educated	normal	unimproved	1	none	yes	allergic	fair	oftently regularly weekly monthly	oftenly	stomach ache oftently	uneducated	not at all	yes		fairly good	others		Low (<= 9)inschool	thirteen to fifteen	female	High dietary diversity(≥ 6 food groups)	6	Severely Food Insecure
238	Water is not available	primry	unimproved	inactive	3-4	never	not working	yes	no	miswak	daily	17-20	poor	no	didnt specify0	10.5738	mild depression 11-20	goverenment	sometimes	never or sometimes	never	>3hrs of screen time	inadequate	notgoing skol	yes	educated	underweight	unimproved	1	none	yes	allergic	poor	oftently regularly weekly monthly	rarely or never	never or rarely	uneducated	everyday	yes	miswak	bad	ash mud	Class-08	Medium (> 9 and <= 10)inschool	sixteen to 19	female	Medium dietary diversity(4 and 5 food groups)	4	Milld Food Insecure
239	Water is available	uneducated	unimproved	moderate vigorous	3-4	always	4-6	yes	yes	miswak	weekly	1-10	poor	no	uneducaed	10.5738	minimal depression 1-10	not school going	always	almost everyday	always eat b/w meals	>3hrs of screen time	adequate	notgoing skol	no	uneducated	normal	unimproved	1	none	yes	not allergic	excellent	rarely or never	oftenly	stomach ache oftently	uneducated	everyday	yes	miswak	good	bar soap	Never attended school	Low (<= 9)inschool	sixteen to 19	male	Medium dietary diversity(4 and 5 food groups)	5	Food Secure
240	Water is available	primry	unimproved	inactive	0-2	always	0-3	yes	yes	miswak	daily	1-10	good	no	didnt specify0	10.5738	minimal depression 1-10	goverenment	sometimes	almost everyday	sometimes eat b/w meals	<3hrs of screen time	adequate	notgoing skol	yes	educated	underweight	unimproved	1	none	yes	allergic	good	rarely or never	rarely or never	never or rarely	uneducated	not at all	yes	miswak	fairly good	no soap available	Class-02	Low (<= 9)inschool	thirteen to fifteen	female	Medium dietary diversity(4 and 5 food groups)	5	Severely Food Insecure
241	Water is not available	primry	improved	inactive	3-4	always	0-3	yes	yes	miswak	weekly	1-10	poor	no	didnt specify0	10.5738	minimal depression 1-10	goverenment	sometimes	almost everyday	always eat b/w meals	>3hrs of screen time	adequate	notgoing skol	yes	educated	underweight	improved	2	none	no	not allergic	good	rarely or never	rarely or never	never or rarely	uneducated	everyday	yes	miswak	good	bar soap	Class-08	Low (<= 9)inschool	sixteen to 19	male	Medium dietary diversity(4 and 5 food groups)	5	Severely Food Insecure
242	Water is available	primry	unimproved	moderate vigorous	3-4	never	not working	no	no	miswak	weekly	1-10	average	no	secondary	10.5738	minimal depression 1-10	goverenment	sometimes	never or sometimes	never	<3hrs of screen time	adequate	skool goin	yes	educated	underweight	unimproved	1	none	yes	not allergic	fair	rarely or never	rarely or never	stomach ache oftently	uneducated	not at all	no	miswak	good	no soap available	Never attended school	Low (<= 9)inschool	sixteen to 19	female	Lowest dietary diversity(≤ 3 food groups)	3	Severely Food Insecure
243	Water is available	uneducated	unimproved	inactive	3-4	always	7-12	no	yes	miswak	weekly	1-10	average	no	highre secondary	10.5738	minimal depression 1-10	goverenment	always	almost everyday	never	<3hrs of screen time	inadequate	skool goin	yes	educated	obesity	unimproved	1	none	no	not allergic	fair	rarely or never	rarely or never	never or rarely	uneducated	not at all	no	miswak	good	bar soap	Class-05	Medium (> 9 and <= 10)inschool	sixteen to 19	male	Medium dietary diversity(4 and 5 food groups)	4	Severely Food Insecure
244	Water is available	uneducated	unimproved	inactive	0-2	never	not working	yes	no	others	weekly	1-10	average	no	uneducaed	10.5738	minimal depression 1-10	not school going	sometimes	never or sometimes	sometimes eat b/w meals	>3hrs of screen time	inadequate	notgoing skol	no	uneducated	underweight	unimproved	1	none	yes	not allergic	good	rarely or never	oftenly	never or rarely	uneducated	not at all	yes	others	good	bar soap	Never attended school	Medium (> 9 and <= 10)inschool	ten to twelve	female	High dietary diversity(≥ 6 food groups)	6	Severely Food Insecure
245	Water is available	uneducated	unimproved	vigorous physical activity	3-4	always	0-3	no	yes	miswak	daily	1-10	very good	no	uneducaed	10.5738	minimal depression 1-10	not school going	always	almost everyday	never	>3hrs of screen time	inadequate	notgoing skol	no	uneducated	underweight	unimproved	1	none	yes	not allergic	good	rarely or never	rarely or never	never or rarely	uneducated	not at all	no	miswak	fairly good	bar soap	Never attended school	High (> 10)in school	thirteen to fifteen	female	High dietary diversity(≥ 6 food groups)	7	Severely Food Insecure
246	Water is available	uneducated	unimproved	inactive	3-4	always	4-6	yes	yes	miswak	daily	1-10	good	no	uneducaed	10.5738	minimal depression 1-10	not school going	always	almost everyday	sometimes eat b/w meals	<3hrs of screen time	inadequate	notgoing skol	no	uneducated	normal	unimproved	1	none	no	not allergic	fair	rarely or never	oftenly	never or rarely	uneducated	not at all	yes	miswak	fairly good	no soap available	Never attended school	Medium (> 9 and <= 10)inschool	sixteen to 19	female	Medium dietary diversity(4 and 5 food groups)	5	Severely Food Insecure
247	Water is available	uneducated	unimproved	inactive	3-4	always	4-6	yes	yes	miswak	weekly	1-10	average	no	uneducaed	10.5738	minimal depression 1-10	not school going	never or almost never	almost everyday	never	>3hrs of screen time	adequate	notgoing skol	no	uneducated	underweight	unimproved	1	none	yes	not allergic	good	rarely or never	rarely or never	never or rarely	uneducated	everyday	yes	miswak	good	ash mud	Never attended school	Low (<= 9)inschool	sixteen to 19	male	Medium dietary diversity(4 and 5 food groups)	4	Severely Food Insecure
248	Water is available	uneducated	unimproved	inactive	5times	always	0-3	yes	yes	toothbrush	daily	1-10	excellent	no	highre secondary	10.5738	minimal depression 1-10	goverenment	never or almost never	almost everyday	never	>3hrs of screen time	adequate	skool goin	yes	educated	underweight	unimproved	1	none	yes	not allergic	excellent	rarely or never	rarely or never	never or rarely	educated	everyday	yes	toothbrush	good	bar soap	Class-10	Low (<= 9)inschool	sixteen to 19	male	Medium dietary diversity(4 and 5 food groups)	5	Food Secure
249	Water is available	uneducated	improved	inactive	3-4	always	not working	no	no	miswak	daily	1-10	very good	no	didnt specify0	10.5738	minimal depression 1-10	goverenment	always	almost everyday	never	>3hrs of screen time	adequate	notgoing skol	yes	educated	underweight	improved	1	none	yes	not allergic	fair	rarely or never	rarely or never	never or rarely	uneducated	everyday	no	miswak	fairly good	bar soap	Class-10	Low (<= 9)inschool	thirteen to fifteen	female	Medium dietary diversity(4 and 5 food groups)	4	Milld Food Insecure
250	Water is available	uneducated	improved	inactive	3-4	always	not working	yes	no	toothbrush	daily	1-10	good	no	secondary	9.17125	minimal depression 1-10	goverenment	never or almost never	almost everyday	never	>3hrs of screen time	adequate	skool goin	yes	educated	normal	improved	2	none	yes	not allergic	excellent	rarely or never	rarely or never	never or rarely	uneducated	everyday	yes	toothbrush	good	bar soap	Never attended school	Low (<= 9)inschool	sixteen to 19	male	Medium dietary diversity(4 and 5 food groups)	5	Milld Food Insecure
251	Water is available	uneducated	unimproved	inactive	3-4	never	4-6	yes	yes	toothbrush	daily	1-10	poor	no	uneducaed	9.17125	minimal depression 1-10	not school going	sometimes	never or sometimes	sometimes eat b/w meals	<3hrs of screen time	adequate	notgoing skol	no	uneducated	normal	unimproved	1	none	yes	allergic	fair	rarely or never	rarely or never	never or rarely	educated	everyday	yes	toothbrush	good	bar soap	Never attended school	Low (<= 9)inschool	sixteen to 19	female	High dietary diversity(≥ 6 food groups)	6	Moderate Food Insecure
252	Water is available	uneducated	unimproved	inactive	5times	always	not working	yes	no	toothbrush	weekly	1-10	good	no	uneducaed	9.17125	minimal depression 1-10	not school going	never or almost never	almost everyday	sometimes eat b/w meals	<3hrs of screen time	adequate	notgoing skol	no	uneducated	underweight	unimproved	1	none	yes	allergic	good	rarely or never	rarely or never	never or rarely	educated	not at all	yes	toothbrush	good	ash mud	Class-12	Low (<= 9)inschool	thirteen to fifteen	female	Medium dietary diversity(4 and 5 food groups)	5	Milld Food Insecure
253	Water is available	uneducated	improved	inactive	3-4	always	not working	yes	no	toothbrush	daily	1-10	very good	no	highre secondary	9.17125	minimal depression 1-10	goverenment	never or almost never	almost everyday	never	>3hrs of screen time	adequate	skool goin	yes	educated	normal	improved	2	none	yes	not allergic	excellent	rarely or never	rarely or never	never or rarely	uneducated	everyday	yes	toothbrush	good	bar soap	Class-12	Low (<= 9)inschool	sixteen to 19	male	Medium dietary diversity(4 and 5 food groups)	4	Food Secure
254	Water is available	uneducated	unimproved	moderate vigorous	3-4	always	0-3	yes	yes	miswak	daily	1-10	good	no	highre secondary	9.17125	minimal depression 1-10	goverenment	sometimes	almost everyday	never	<3hrs of screen time	adequate	skool goin	yes	educated	normal	unimproved	2	none	yes	not allergic	good	oftently regularly weekly monthly	oftenly	never or rarely	educated	not at all	yes	miswak	fairly good	bar soap	Class-05	Low (<= 9)inschool	sixteen to 19	male	Medium dietary diversity(4 and 5 food groups)	5	Severely Food Insecure
255	Water is available	uneducated	improved	inactive	3-4	always	not working	yes	no	toothbrush	daily	1-10	very good	no	secondary	9.17125	minimal depression 1-10	goverenment	never or almost never	almost everyday	never	>3hrs of screen time	adequate	skool goin	yes	educated	normal	improved	2	none	yes	not allergic	excellent	rarely or never	rarely or never	never or rarely	uneducated	everyday	yes	toothbrush	good	bar soap	Class-05	Low (<= 9)inschool	thirteen to fifteen	male	Medium dietary diversity(4 and 5 food groups)	5	Food Secure
256	Water is available	uneducated	unimproved	inactive	3-4	never	not working	yes	no	miswak	sometimes	1-10	average	yes	uneducaed	9.17125	minimal depression 1-10	not school going	always	never or sometimes	sometimes eat b/w meals	<3hrs of screen time	inadequate	notgoing skol	no	uneducated	normal	unimproved	1	none	no	not allergic	excellent	rarely or never	rarely or never	never or rarely	uneducated	not at all	yes	miswak	good	no soap available	Never attended school	Medium (> 9 and <= 10)inschool	sixteen to 19	female	Medium dietary diversity(4 and 5 food groups)	5	Severely Food Insecure
257	Water is available	uneducated	unimproved	inactive	5times	always	not working	yes	no	toothbrush	sometimes	1-10	good	no	uneducaed	9.17125	minimal depression 1-10	not school going	sometimes	almost everyday	never	<3hrs of screen time	inadequate	notgoing skol	no	uneducated	underweight	unimproved	1	none	yes	allergic	poor	rarely or never	rarely or never	stomach ache oftently	educated	not at all	yes	toothbrush	good	ash mud	Never attended school	High (> 10)in school	ten to twelve	male	Medium dietary diversity(4 and 5 food groups)	4	Severely Food Insecure
258	Water is available	uneducated	unimproved	inactive	3-4	always	not working	yes	no	miswak	daily	1-10	excellent	no	primary	9.17125	minimal depression 1-10	goverenment	never or almost never	almost everyday	sometimes eat b/w meals	<3hrs of screen time	adequate	skool goin	yes	educated	underweight	unimproved	1	none	yes	not allergic	good	oftently regularly weekly monthly	oftenly	never or rarely	uneducated	not at all	yes	miswak	fairly good	bar soap	Class-10	Low (<= 9)inschool	thirteen to fifteen	male	Medium dietary diversity(4 and 5 food groups)	5	Severely Food Insecure
259	Water is available	uneducated	unimproved	vigorous physical activity	5times	never	not working	yes	no	miswak	daily	1-10	poor	no	uneducaed	9.17125	minimal depression 1-10	not school going	never or almost never	never or sometimes	always eat b/w meals	<3hrs of screen time	inadequate	notgoing skol	no	uneducated	underweight	unimproved	1	none	yes	not allergic	poor	oftently regularly weekly monthly	rarely or never	stomach ache oftently	uneducated	everyday	yes	miswak	good	no soap available	Class-03	Medium (> 9 and <= 10)inschool	ten to twelve	female	Medium dietary diversity(4 and 5 food groups)	4	Severely Food Insecure
260	Water is not available	uneducated	unimproved	inactive	5times	never	not working	yes	no	miswak	weekly	1-10	good	no	uneducaed	9.17125	minimal depression 1-10	not school going	never or almost never	never or sometimes	never	<3hrs of screen time	inadequate	notgoing skol	no	uneducated	normal	unimproved	1	none	no	not allergic	poor	oftently regularly weekly monthly	rarely or never	stomach ache oftently	educated	not at all	yes	miswak	good	no soap available	Never attended school	Medium (> 9 and <= 10)inschool	ten to twelve	female	Medium dietary diversity(4 and 5 food groups)	5	Severely Food Insecure
261	Water is available	uneducated	unimproved	inactive	3-4	always	not working	yes	no	miswak	sometimes	1-10	good	no	uneducaed	9.17125	minimal depression 1-10	not school going	never or almost never	almost everyday	sometimes eat b/w meals	>3hrs of screen time	adequate	notgoing skol	no	uneducated	underweight	unimproved	1	none	yes	not allergic	excellent	rarely or never	rarely or never	never or rarely	uneducated	everyday	yes	miswak	good	bar soap	Class-05	Low (<= 9)inschool	thirteen to fifteen	female	Medium dietary diversity(4 and 5 food groups)	5	Moderate Food Insecure
262	Water is available	uneducated	unimproved	vigorous physical activity	3-4	never	0-3	yes	yes	miswak	sometimes	1-10	very good	no	primary	9.17125	minimal depression 1-10	goverenment	never or almost never	never or sometimes	sometimes eat b/w meals	<3hrs of screen time	adequate	skool goin	yes	educated	underweight	unimproved	1	none	yes	allergic	fair	oftently regularly weekly monthly	oftenly	never or rarely	uneducated	not at all	yes	miswak	fairly good	bar soap	Class-05	Low (<= 9)inschool	ten to twelve	female	Medium dietary diversity(4 and 5 food groups)	5	Severely Food Insecure
263	Water is available	uneducated	improved	inactive	3-4	always	not working	yes	no	toothbrush	daily	1-10	excellent	no	secondary	9.17125	minimal depression 1-10	goverenment	never or almost never	almost everyday	never	>3hrs of screen time	adequate	skool goin	yes	educated	normal	improved	1	none	yes	allergic	excellent	rarely or never	rarely or never	never or rarely	uneducated	everyday	yes	toothbrush	fairly good	bar soap	Class-14	Low (<= 9)inschool	sixteen to 19	female	Medium dietary diversity(4 and 5 food groups)	4	Food Secure
264	Water is available	primry	improved	vigorous physical activity	3-4	always	not working	yes	no	toothbrush	daily	1-10	excellent	no	secondary	9.17125	minimal depression 1-10	goverenment	always	almost everyday	sometimes eat b/w meals	<3hrs of screen time	adequate	skool goin	yes	educated	underweight	improved	2	none	yes	not allergic	excellent	rarely or never	rarely or never	never or rarely	uneducated	everyday	yes	toothbrush	good	bar soap	Class-12	Low (<= 9)inschool	sixteen to 19	male	Medium dietary diversity(4 and 5 food groups)	5	Food Secure
265	Water is available	primry	unimproved	inactive	3-4	always	0-3	yes	yes	miswak	daily	1-10	excellent	no	secondary	9.17125	minimal depression 1-10	goverenment	never or almost never	almost everyday	sometimes eat b/w meals	<3hrs of screen time	inadequate	skool goin	yes	educated	normal	unimproved	1	none	yes	allergic	good	rarely or never	rarely or never	never or rarely	uneducated	everyday	yes	miswak	good	bar soap	Never attended school	Medium (> 9 and <= 10)inschool	sixteen to 19	male	Medium dietary diversity(4 and 5 food groups)	5	Severely Food Insecure
266	Water is available	uneducated	improved	vigorous physical activity	3-4	always	7-12	yes	yes	toothbrush	daily	1-10	very good	no	secondary	9.17125	minimal depression 1-10	goverenment	never or almost never	almost everyday	never	>3hrs of screen time	adequate	skool goin	yes	educated	underweight	improved	1	none	no	not allergic	excellent	rarely or never	rarely or never	never or rarely	uneducated	everyday	yes	toothbrush	fairly good	bar soap	Class-05	Low (<= 9)inschool	sixteen to 19	male	Medium dietary diversity(4 and 5 food groups)	4	Severely Food Insecure
267	Water is available	uneducated	improved	inactive	3-4	always	not working	yes	no	toothbrush	daily	1-10	excellent	no	secondary	9.17125	minimal depression 1-10	goverenment	never or almost never	almost everyday	never	>3hrs of screen time	inadequate	skool goin	yes	educated	normal	improved	1	none	yes	not allergic	excellent	rarely or never	rarely or never	never or rarely	uneducated	everyday	yes	toothbrush	fairly good	bar soap		Medium (> 9 and <= 10)inschool	thirteen to fifteen	female	Medium dietary diversity(4 and 5 food groups)	4	Moderate Food Insecure
268	Water is available	uneducated	improved	vigorous physical activity	3-4	always	4-6	yes	yes	toothbrush	daily	1-10	good	no	highre secondary	9.17125	minimal depression 1-10	goverenment	never or almost never	almost everyday	never	>3hrs of screen time	inadequate	skool goin	yes	educated	underweight	improved	2	none	yes	allergic	good	oftently regularly weekly monthly	rarely or never	never or rarely	uneducated	everyday	yes	toothbrush	good	bar soap	Class-05	Medium (> 9 and <= 10)inschool	sixteen to 19	male	Medium dietary diversity(4 and 5 food groups)	5	Food Secure
269	Water is available	secondary	improved	inactive	3-4	always	not working	yes	no	toothbrush	daily	1-10	good	no	secondary	9.17125	minimal depression 1-10	private	always	almost everyday	sometimes eat b/w meals	>3hrs of screen time	adequate	skool goin	yes	educated	normal	improved	1	none	yes	not allergic	excellent	rarely or never	rarely or never	never or rarely	educated	not at all	yes	toothbrush	good	others	Class-14	Low (<= 9)inschool	thirteen to fifteen	male	Lowest dietary diversity(≤ 3 food groups)	3	Milld Food Insecure
270	Water is available	uneducated	improved	inactive	5times	always	not working	yes	no	miswak	daily	1-10	poor	no	secondary	9.17125	minimal depression 1-10	goverenment	always	almost everyday	sometimes eat b/w meals	<3hrs of screen time	adequate	skool goin	yes	educated	underweight	improved	2	none	yes	not allergic	excellent	rarely or never	rarely or never	never or rarely	uneducated	everyday	yes	miswak	good	ash mud	Class-05	Low (<= 9)inschool	ten to twelve	male	Lowest dietary diversity(≤ 3 food groups)	3	Milld Food Insecure
271	Water is available	uneducated	unimproved	inactive	3-4	always	not working	yes	no	miswak	sometimes	1-10	good	no	primary	9.17125	minimal depression 1-10	goverenment	always	almost everyday	sometimes eat b/w meals	>3hrs of screen time	inadequate	skool goin	yes	educated	underweight	unimproved	1	none	yes	not allergic	excellent	rarely or never	oftenly	never or rarely	educated	everyday	yes	miswak	good	bar soap	Never attended school	Medium (> 9 and <= 10)inschool	ten to twelve	male	Medium dietary diversity(4 and 5 food groups)	4	Severely Food Insecure
272	Water is available	uneducated	unimproved	inactive	3-4	always	not working	yes	no	miswak	sometimes	21-30	poor	no	highre secondary	9.17125	moderate to severe>21	goverenment	never or almost never	almost everyday	sometimes eat b/w meals	<3hrs of screen time	adequate	skool goin	yes	educated	underweight	unimproved	2	asthma	no	allergic	poor	oftently regularly weekly monthly	oftenly	stomach ache oftently	educated	not at all	yes	miswak	good	bar soap	Class-10	Low (<= 9)inschool	sixteen to 19	male	High dietary diversity(≥ 6 food groups)	7	Severely Food Insecure
273	Water is not available	uneducated	unimproved	inactive	5times	never	not working	yes	no	miswak	daily	11-16	poor	no	uneducaed	9.17125	mild depression 11-20	not school going	always	never or sometimes	never	<3hrs of screen time	adequate	notgoing skol	no	uneducated	normal	unimproved	2	none	no	not allergic	poor	rarely or never	oftenly	never or rarely	educated	not at all	yes	miswak	good	no soap available	Class-12	Low (<= 9)inschool	thirteen to fifteen	female	High dietary diversity(≥ 6 food groups)	10	Severely Food Insecure
274	Water is available	uneducated	improved	inactive	3-4	always	not working	yes	no	miswak	daily	1-10	very good	no	didnt specify0	9.17125	minimal depression 1-10	goverenment	never or almost never	almost everyday	never	>3hrs of screen time	adequate	notgoing skol	yes	educated	underweight	improved	2	none	yes	not allergic	excellent	rarely or never	rarely or never	never or rarely	educated	everyday	yes	miswak	good	bar soap	Never attended school	Low (<= 9)inschool	thirteen to fifteen	female	Medium dietary diversity(4 and 5 food groups)	5	Milld Food Insecure
275	Water is available	uneducated	unimproved	inactive	5times	never	not working	yes	no	miswak	weekly	1-10	poor	no	uneducaed	9.17125	minimal depression 1-10	not school going	always	never or sometimes	sometimes eat b/w meals	<3hrs of screen time	inadequate	notgoing skol	no	uneducated	underweight	unimproved	1	none	yes	allergic	fair	rarely or never	rarely or never	never or rarely	educated	not at all	yes	miswak	bad	bar soap	Never attended school	Medium (> 9 and <= 10)inschool	ten to twelve	female	Medium dietary diversity(4 and 5 food groups)	4	Severely Food Insecure
276	Water is available	uneducated	unimproved	inactive	3-4	always	not working	yes	no	miswak	weekly	17-20	very good	no	uneducaed	9.17125	mild depression 11-20	not school going	never or almost never	almost everyday	never	<3hrs of screen time	adequate	notgoing skol	no	uneducated	underweight	unimproved	2	none	no	not allergic	good	oftently regularly weekly monthly	rarely or never	never or rarely	uneducated	not at all	yes	miswak	fairly good	no soap available	Class-05	Low (<= 9)inschool	sixteen to 19	female	Medium dietary diversity(4 and 5 food groups)	5	Moderate Food Insecure
277	Water is available	uneducated	unimproved	inactive	3-4	always	not working	yes	no	miswak	daily	1-10	very good	no	primary	9.17125	minimal depression 1-10	goverenment	never or almost never	almost everyday	never	<3hrs of screen time	inadequate	skool goin	yes	educated	underweight	unimproved	1	none	yes	not allergic	excellent	rarely or never	rarely or never	never or rarely	uneducated	not at all	yes	miswak	good	bar soap	Never attended school	High (> 10)in school	ten to twelve	female	Medium dietary diversity(4 and 5 food groups)	5	Milld Food Insecure
278	Water is available	uneducated	improved	inactive	3-4	always	not working	yes	no	miswak	daily	1-10	excellent	no	uneducaed	9.17125	minimal depression 1-10	not school going	sometimes	almost everyday	sometimes eat b/w meals	<3hrs of screen time	adequate	notgoing skol	no	uneducated	normal	improved	1	none	yes	not allergic	good	rarely or never	rarely or never	never or rarely	uneducated	not at all	yes	miswak	good	no soap available	Never attended school	Low (<= 9)inschool	thirteen to fifteen	female	Medium dietary diversity(4 and 5 food groups)	5	Moderate Food Insecure
279	Water is available	uneducated	improved	inactive	3-4	always	not working	yes	no	miswak	weekly	1-10	very good	no	uneducaed	8.59375	minimal depression 1-10	not school going	never or almost never	almost everyday	never	<3hrs of screen time	adequate	notgoing skol	no	uneducated	normal	improved	1	none	no	not allergic	fair	rarely or never	rarely or never	never or rarely	uneducated	not at all	yes	miswak	good	bar soap	Never attended school	Low (<= 9)inschool	sixteen to 19	female	High dietary diversity(≥ 6 food groups)	6	Severely Food Insecure
280	Water is available	uneducated	unimproved	inactive	3-4	always	not working	yes	no	miswak	weekly	1-10	very good	no	uneducaed	8.59375	minimal depression 1-10	not school going	always	almost everyday	never	<3hrs of screen time	adequate	notgoing skol	no	uneducated	obesity	unimproved	1	asthma	no	allergic	good	rarely or never	rarely or never	never or rarely	uneducated	not at all	yes	miswak	good	ash mud	Never attended school	Low (<= 9)inschool	sixteen to 19	female	High dietary diversity(≥ 6 food groups)	6	Severely Food Insecure
281	Water is available	primry	improved	inactive	3-4	always	not working	yes	no	miswak	daily	1-10	good	no	secondary	8.59375	minimal depression 1-10	goverenment	never or almost never	almost everyday	never	>3hrs of screen time	inadequate	skool goin	yes	educated	underweight	improved	2	none	yes	not allergic	good	oftently regularly weekly monthly	rarely or never	never or rarely	educated	everyday	yes	miswak	good	bar soap	Class-05	High (> 10)in school	thirteen to fifteen	male	Medium dietary diversity(4 and 5 food groups)	5	Food Secure
282	Water is available	uneducated	unimproved	inactive	3-4	always	not working	yes	no	miswak	weekly	1-10	average	no	primary	8.59375	minimal depression 1-10	goverenment	never or almost never	almost everyday	always eat b/w meals	<3hrs of screen time	adequate	skool goin	yes	educated	underweight	unimproved	1	none	yes	not allergic	poor	oftently regularly weekly monthly	rarely or never	stomach ache oftently	uneducated	everyday	yes	miswak	good	ash mud	Class-03	Low (<= 9)inschool	ten to twelve	male	Lowest dietary diversity(≤ 3 food groups)	2	Milld Food Insecure
283	Water is available	primry	improved	inactive	3-4	never	not working	yes	no	miswak	weekly	11-16	poor	no	uneducaed	8.59375	mild depression 11-20	not school going	always	never or sometimes	never	<3hrs of screen time	inadequate	notgoing skol	no	uneducated	obesity	improved	1	none	yes	not allergic	poor	oftently regularly weekly monthly	rarely or never	stomach ache oftently	uneducated	not at all	yes	miswak	bad	ash mud	Class-05	Medium (> 9 and <= 10)inschool	sixteen to 19	female	Lowest dietary diversity(≤ 3 food groups)	3	Severely Food Insecure
284	Water is available	uneducated	unimproved	inactive	3-4	always	not working	yes	no	miswak	weekly	1-10	good	no	uneducaed	8.59375	minimal depression 1-10	not school going	never or almost never	almost everyday	never	<3hrs of screen time	inadequate	notgoing skol	no	uneducated	underweight	unimproved	1	none	no	not allergic	good	rarely or never	rarely or never	never or rarely	uneducated	not at all	yes	miswak	good	bar soap	Never attended school	High (> 10)in school	ten to twelve	female	High dietary diversity(≥ 6 food groups)	6	Severely Food Insecure
285	Water is available	uneducated	unimproved	inactive	3-4	always	not working	yes	no	miswak	daily	1-10	good	no	didnt specify0	8.59375	minimal depression 1-10	goverenment	never or almost never	almost everyday	never	>3hrs of screen time	inadequate	notgoing skol	yes	educated	underweight	unimproved	1	none	yes	not allergic	good	rarely or never	rarely or never	never or rarely	educated	everyday	yes	miswak	good	bar soap	Never attended school	Medium (> 9 and <= 10)inschool	thirteen to fifteen	female	Medium dietary diversity(4 and 5 food groups)	5	Severely Food Insecure
286	Water is available	uneducated	unimproved	inactive	3-4	always	not working	yes	no	miswak	daily	1-10	very good	no	uneducaed	8.59375	minimal depression 1-10	not school going	never or almost never	almost everyday	never	>3hrs of screen time	adequate	notgoing skol	no	uneducated	underweight	unimproved	1	none	no	not allergic	good	rarely or never	rarely or never	never or rarely	educated	everyday	yes	miswak	good	bar soap	Never attended school	Low (<= 9)inschool	thirteen to fifteen	female	High dietary diversity(≥ 6 food groups)	6	Severely Food Insecure
287	Water is available	uneducated	unimproved	inactive	3-4	always	not working	yes	no	miswak	daily	1-10	very good	no	didnt specify0	8.59375	minimal depression 1-10	goverenment	never or almost never	almost everyday	always eat b/w meals	>3hrs of screen time	adequate	notgoing skol	yes	educated	normal	unimproved	1	none	yes	not allergic	excellent	rarely or never	rarely or never	never or rarely	uneducated	everyday	yes	miswak	good	bar soap	Class-10	Low (<= 9)inschool	thirteen to fifteen	female	Lowest dietary diversity(≤ 3 food groups)	3	Milld Food Insecure
288	Water is available	uneducated	unimproved	moderate vigorous	3-4	always	not working	yes	no	miswak	daily	1-10	excellent	no	secondary	8.59375	minimal depression 1-10	goverenment	sometimes	almost everyday	never	<3hrs of screen time	inadequate	skool goin	yes	educated	underweight	unimproved	1	none	yes	allergic	good	oftently regularly weekly monthly	rarely or never	never or rarely	educated	not at all	yes	miswak	good	bar soap	Class-12	Medium (> 9 and <= 10)inschool	sixteen to 19	male	Medium dietary diversity(4 and 5 food groups)	4	Moderate Food Insecure
289	Water is available	uneducated	unimproved	inactive	3-4	always	not working	yes	no	toothbrush	daily	1-10	very good	no	uneducaed	8.59375	minimal depression 1-10	not school going	never or almost never	almost everyday	never	>3hrs of screen time	inadequate	notgoing skol	no	uneducated	underweight	unimproved	1	none	no	not allergic	good	rarely or never	rarely or never	never or rarely	uneducated	everyday	yes	toothbrush	good	bar soap	Class-05	High (> 10)in school	thirteen to fifteen	female	High dietary diversity(≥ 6 food groups)	6	Severely Food Insecure
290	Water is available	primry	improved	inactive	3-4	always	not working	yes	no	toothbrush	daily	1-10	excellent	no	didnt specify0	8.59375	minimal depression 1-10	goverenment	always	almost everyday	sometimes eat b/w meals	>3hrs of screen time	adequate	notgoing skol	yes	educated	underweight	improved	2	none	yes	allergic	good	oftently regularly weekly monthly	rarely or never	never or rarely	uneducated	everyday	yes	toothbrush	good	bar soap	Class-12	Low (<= 9)inschool	sixteen to 19	female	Medium dietary diversity(4 and 5 food groups)	5	Food Secure
291	Water is available	primry	improved	inactive	3-4	always	not working	yes	no	toothbrush	daily	1-10	very good	no	uneducaed	8.59375	minimal depression 1-10	not school going	never or almost never	almost everyday	never	>3hrs of screen time	adequate	notgoing skol	no	uneducated	underweight	improved	2	none	yes	allergic	good	rarely or never	rarely or never	never or rarely	educated	everyday	yes	toothbrush	good	bar soap	Class-10	Low (<= 9)inschool	sixteen to 19	female	Lowest dietary diversity(≤ 3 food groups)	3	Food Secure
292	Water is available	uneducated	unimproved	inactive	0-2	always	not working	yes	no	toothbrush	daily	1-10	very good	no	didnt specify0	8.59375	minimal depression 1-10	goverenment	never or almost never	almost everyday	never	<3hrs of screen time	adequate	notgoing skol	yes	educated	normal	unimproved	1	none	no	not allergic	excellent	rarely or never	rarely or never	never or rarely	educated	not at all	yes	toothbrush	good	bar soap	Never attended school	Low (<= 9)inschool	thirteen to fifteen	female	Medium dietary diversity(4 and 5 food groups)	4	Food Secure
293	Water is available	uneducated	improved	inactive	3-4	always	not working	yes	no	toothbrush	daily	1-10	excellent	no	secondary	8.59375	minimal depression 1-10	private	never or almost never	almost everyday	sometimes eat b/w meals	>3hrs of screen time	inadequate	skool goin	yes	educated	normal	improved	2	none	yes	not allergic	good	rarely or never	rarely or never	never or rarely	uneducated	everyday	yes	toothbrush	good	bar soap	Class-10	Medium (> 9 and <= 10)inschool	sixteen to 19	female	Lowest dietary diversity(≤ 3 food groups)	3	Food Secure
294	Water is available	uneducated	improved	inactive	3-4	always	not working	yes	no	toothbrush	daily	1-10	very good	no	didnt specify0	8.59375	minimal depression 1-10	goverenment	never or almost never	almost everyday	always eat b/w meals	<3hrs of screen time	inadequate	notgoing skol	yes	educated	obesity	improved	2	none	yes	not allergic	good	rarely or never	rarely or never	never or rarely	educated	everyday	yes	toothbrush	good	bar soap	Class-14	High (> 10)in school	sixteen to 19	female	Medium dietary diversity(4 and 5 food groups)	4	Moderate Food Insecure
295	Water is available	uneducated	unimproved	inactive	3-4	always	not working	yes	no	miswak	daily	1-10	very good	no	uneducaed	8.59375	minimal depression 1-10	not school going	always	almost everyday	always eat b/w meals	>3hrs of screen time	adequate	notgoing skol	no	uneducated	underweight	unimproved	1	none	yes	not allergic	good	oftently regularly weekly monthly	rarely or never	stomach ache oftently	educated	everyday	yes	miswak	good	bar soap	Never attended school	Low (<= 9)inschool	thirteen to fifteen	female	Medium dietary diversity(4 and 5 food groups)	5	Severely Food Insecure
296	Water is available	uneducated	improved	inactive	3-4	always	not working	yes	no	miswak	daily	1-10	good	no	uneducaed	8.59375	minimal depression 1-10	not school going	never or almost never	almost everyday	never	<3hrs of screen time	inadequate	notgoing skol	no	uneducated	normal	improved	1	none	yes	not allergic	good	rarely or never	rarely or never	never or rarely	educated	not at all	yes	miswak	good	bar soap	Class-08	High (> 10)in school	sixteen to 19	female	Medium dietary diversity(4 and 5 food groups)	5	Severely Food Insecure
297	Water is available	uneducated	unimproved	inactive	3-4	always	not working	yes	no	toothbrush	weekly	1-10	excellent	no	primary	8.59375	minimal depression 1-10	goverenment	sometimes	almost everyday	sometimes eat b/w meals	>3hrs of screen time	inadequate	skool goin	yes	educated	underweight	unimproved	1	none	yes	allergic	excellent	rarely or never	oftenly	stomach ache oftently	educated	everyday	yes	toothbrush	good	bar soap	Class-05	Medium (> 9 and <= 10)inschool	ten to twelve	male	High dietary diversity(≥ 6 food groups)	6	Moderate Food Insecure
298	Water is available	primry	improved	inactive	3-4	always	not working	yes	no	toothbrush	weekly	1-10	poor	no	highre secondary	8.59375	minimal depression 1-10	goverenment	sometimes	almost everyday	sometimes eat b/w meals	>3hrs of screen time	adequate	skool goin	yes	educated	normal	improved	2	none	yes	allergic	good	oftently regularly weekly monthly	oftenly	never or rarely	educated	everyday	yes	toothbrush	good	bar soap	Class-16	Low (<= 9)inschool	sixteen to 19	male	High dietary diversity(≥ 6 food groups)	6	Moderate Food Insecure
299	Water is available	primry	unimproved	vigorous physical activity	3-4	never	not working	yes	no	toothbrush	weekly	1-10	average	no	highre secondary	8.59375	minimal depression 1-10	goverenment	never or almost never	never or sometimes	sometimes eat b/w meals	<3hrs of screen time	adequate	skool goin	yes	educated	normal	unimproved	1	none	yes	allergic	fair	rarely or never	rarely or never	never or rarely	uneducated	everyday	yes	toothbrush	bad	bar soap	Class-16	Low (<= 9)inschool	sixteen to 19	male	Medium dietary diversity(4 and 5 food groups)	4	Moderate Food Insecure
300	Water is available	uneducated	unimproved	vigorous physical activity	3-4	always	not working	yes	no	toothbrush	daily	1-10	poor	no	didnt specify0	8.59375	minimal depression 1-10	goverenment	sometimes	almost everyday	sometimes eat b/w meals	>3hrs of screen time	inadequate	notgoing skol	yes	educated	underweight	unimproved	1	none	yes	not allergic	fair	oftently regularly weekly monthly	rarely or never	stomach ache oftently	educated	everyday	yes	toothbrush	good	ash mud	Class-12	High (> 10)in school	ten to twelve	female	Medium dietary diversity(4 and 5 food groups)	5	Severely Food Insecure
301	Water is available	uneducated	unimproved	moderate vigorous	3-4	always	0-3	yes	yes	toothbrush	weekly	1-10	average	no	secondary	8.59375	minimal depression 1-10	goverenment	sometimes	almost everyday	sometimes eat b/w meals	>3hrs of screen time	adequate	skool goin	yes	educated	underweight	unimproved	1	none	yes	not allergic	fair	oftently regularly weekly monthly	oftenly	never or rarely	educated	not at all	yes	toothbrush	fairly good	bar soap	Class-05	Low (<= 9)inschool	thirteen to fifteen	male	Medium dietary diversity(4 and 5 food groups)	4	Moderate Food Insecure
302	Water is available	uneducated	improved	inactive	3-4	always	7-12	yes	yes	miswak	daily	1-10	very good	no	didnt specify0	8.59375	minimal depression 1-10	goverenment	never or almost never	almost everyday	never	>3hrs of screen time	inadequate	notgoing skol	yes	educated	underweight	improved	2	none	yes	allergic	fair	oftently regularly weekly monthly	rarely or never	never or rarely	educated	everyday	yes	miswak	good	bar soap	Class-05	High (> 10)in school	thirteen to fifteen	male	Medium dietary diversity(4 and 5 food groups)	5	Severely Food Insecure
303	Water is available	uneducated	unimproved	moderate vigorous	3-4	always	7-12	yes	yes	miswak	weekly	11-16	average	no	didnt specify0	8.59375	mild depression 11-20	goverenment	never or almost never	almost everyday	never	<3hrs of screen time	inadequate	notgoing skol	yes	educated	normal	unimproved	1	none	no	not allergic	poor	oftently regularly weekly monthly	rarely or never	never or rarely	educated	not at all	yes	miswak	bad	bar soap	Never attended school	High (> 10)in school	sixteen to 19	male	Medium dietary diversity(4 and 5 food groups)	4	Severely Food Insecure
304	Water is available	primry	improved	inactive	3-4	always	not working	yes	no	miswak	weekly	1-10	very good	no	primary	8.59375	minimal depression 1-10	goverenment	always	almost everyday	always eat b/w meals	<3hrs of screen time	adequate	skool goin	yes	educated	underweight	improved	1	none	yes	allergic	good	rarely or never	oftenly	never or rarely	uneducated	everyday	yes	miswak	fairly good	bar soap	Never attended school	Low (<= 9)inschool	ten to twelve	male	Lowest dietary diversity(≤ 3 food groups)	3	Food Secure
305	Water is available	uneducated	improved	inactive	3-4	always	not working	yes	no	miswak	sometimes	1-10	good	no	uneducaed	8.59375	minimal depression 1-10	not school going	always	almost everyday	sometimes eat b/w meals	>3hrs of screen time	inadequate	notgoing skol	no	uneducated	normal	improved	1	none	yes	not allergic	good	rarely or never	rarely or never	never or rarely	educated	everyday	yes	miswak	good	bar soap	Never attended school	Medium (> 9 and <= 10)inschool	thirteen to fifteen	male	High dietary diversity(≥ 6 food groups)	6	Severely Food Insecure
306	Water is available	uneducated	improved	inactive	3-4	always	not working	yes	no	toothbrush	weekly	1-10	average	no	primary	8.59375	minimal depression 1-10	goverenment	sometimes	almost everyday	never	>3hrs of screen time	adequate	skool goin	yes	educated	underweight	improved	1	none	yes	not allergic	fair	rarely or never	rarely or never	never or rarely	educated	everyday	yes	toothbrush	bad	bar soap	Class-10	Low (<= 9)inschool	ten to twelve	male	Lowest dietary diversity(≤ 3 food groups)	2	Milld Food Insecure
307	Water is not available	uneducated	unimproved	inactive	3-4	always	not working	yes	no	miswak	weekly	1-10	poor	no	primary	8.59375	minimal depression 1-10	goverenment	never or almost never	almost everyday	always eat b/w meals	<3hrs of screen time	adequate	skool goin	yes	educated	underweight	unimproved	1	none	yes	not allergic	fair	rarely or never	rarely or never	never or rarely	uneducated	everyday	yes	miswak	good	no soap available	Class-04	Low (<= 9)inschool	ten to twelve	male	Lowest dietary diversity(≤ 3 food groups)	3	Severely Food Insecure
308	Water is available	primry	unimproved	inactive	3-4	always	not working	yes	no	miswak	daily	1-10	good	no	uneducaed	7.645	minimal depression 1-10	not school going	never or almost never	almost everyday	never	>3hrs of screen time	adequate	notgoing skol	no	uneducated	normal	unimproved	1	none	yes	allergic	fair	oftently regularly weekly monthly	rarely or never	stomach ache oftently	educated	everyday	yes	miswak	good	ash mud	Class-02	Low (<= 9)inschool	sixteen to 19	female	Medium dietary diversity(4 and 5 food groups)	5	Severely Food Insecure
309	Water is available	uneducated	unimproved	inactive	3-4	never	4-6	yes	yes	miswak	sometimes	1-10	average	no	uneducaed	7.645	minimal depression 1-10	not school going	never or almost never	never or sometimes	sometimes eat b/w meals	>3hrs of screen time	adequate	notgoing skol	no	uneducated	underweight	unimproved	1	none	no	not allergic	good	rarely or never	rarely or never	never or rarely	educated	not at all	yes	miswak	fairly good	no soap available	Never attended school	Low (<= 9)inschool	ten to twelve	male	High dietary diversity(≥ 6 food groups)	6	Severely Food Insecure
310	Water is available	uneducated	unimproved	moderate vigorous	3-4	always	not working	yes	no	miswak	weekly	1-10	excellent	no	primary	7.645	minimal depression 1-10	goverenment	always	almost everyday	sometimes eat b/w meals	<3hrs of screen time	inadequate	skool goin	yes	educated	underweight	unimproved	1	none	yes	not allergic	good	rarely or never	rarely or never	never or rarely	educated	everyday	yes	miswak	good	no soap available	Never attended school	Medium (> 9 and <= 10)inschool	ten to twelve	male	Medium dietary diversity(4 and 5 food groups)	4	Severely Food Insecure
311	Water is available	uneducated	improved	inactive	5times	always	not working	yes	no	toothbrush	daily	1-10	very good	no	uneducaed	7.645	minimal depression 1-10	not school going	never or almost never	almost everyday	never	>3hrs of screen time	inadequate	notgoing skol	no	uneducated	underweight	improved	1	none	no	allergic	fair	oftently regularly weekly monthly	rarely or never	never or rarely	educated	everyday	yes	toothbrush	good	bar soap	Never attended school	High (> 10)in school	sixteen to 19	female	Medium dietary diversity(4 and 5 food groups)	5	Severely Food Insecure
312	Water is available	uneducated	unimproved	moderate vigorous	5times	always	not working	yes	no	miswak	sometimes	11-16	average	no	uneducaed	7.645	mild depression 11-20	not school going	sometimes	almost everyday	sometimes eat b/w meals	>3hrs of screen time	adequate	notgoing skol	no	uneducated	normal	unimproved	2	none	yes	not allergic	fair	rarely or never	oftenly	never or rarely	uneducated	everyday	yes	miswak	good	no soap available	Never attended school	Low (<= 9)inschool	thirteen to fifteen	female	Medium dietary diversity(4 and 5 food groups)	4	Severely Food Insecure
313	Water is available	uneducated	unimproved	inactive	3-4	always	not working	yes	no	miswak	weekly	1-10	very good	no	primary	7.645	minimal depression 1-10	goverenment	always	almost everyday	sometimes eat b/w meals	>3hrs of screen time	adequate	skool goin	yes	educated	underweight	unimproved	1	none	yes	allergic	good	oftently regularly weekly monthly	oftenly	never or rarely	uneducated	everyday	yes	miswak	good	no soap available	Class-10	Low (<= 9)inschool	ten to twelve	female	High dietary diversity(≥ 6 food groups)	6	Severely Food Insecure
314	Water is available			inactive	3-4	never	not working	yes	no	miswak	daily			no							always eat b/w meals			notgoing skol																	fairly good		Never attended school		sixteen to 19	female	High dietary diversity(≥ 6 food groups)	6	Severely Food Insecure
315	Water is available	uneducated	improved	inactive	3-4	always	not working	yes	no	miswak	weekly	1-10	very good	no	uneducaed	7.645	minimal depression 1-10	not school going	always	almost everyday	sometimes eat b/w meals	>3hrs of screen time	adequate	notgoing skol	no	uneducated	underweight	improved	1	none	yes	allergic	excellent	rarely or never	rarely or never	never or rarely	uneducated	everyday	yes	miswak	good	bar soap	Never attended school	Low (<= 9)inschool	ten to twelve	female	Medium dietary diversity(4 and 5 food groups)	5	Severely Food Insecure
316	Water is not available	uneducated	unimproved	moderate vigorous	5times	always	not working	yes	no	miswak	sometimes	1-10	good	no	uneducaed	7.645	minimal depression 1-10	not school going	always	almost everyday	sometimes eat b/w meals	>3hrs of screen time	adequate	notgoing skol	no	uneducated	underweight	unimproved	1	none	yes	not allergic	fair	rarely or never	oftenly	never or rarely	educated	everyday	yes	miswak	good	no soap available	Never attended school	Low (<= 9)inschool	ten to twelve	male	Medium dietary diversity(4 and 5 food groups)	4	Moderate Food Insecure
317	Water is available			moderate vigorous	3-4	always	not working	yes	no	finger	daily			yes							never			notgoing skol																					ten to twelve	female	High dietary diversity(≥ 6 food groups)	6	Severely Food Insecure
318	Water is available	uneducated	unimproved	vigorous physical activity	3-4	always	4-6	yes	yes	miswak	weekly	1-10	very good	no	didnt specify0	7.645	minimal depression 1-10	goverenment	never or almost never	almost everyday	sometimes eat b/w meals	<3hrs of screen time	adequate	notgoing skol	yes	educated	underweight	unimproved	1	none	yes	not allergic	good	oftently regularly weekly monthly	rarely or never	never or rarely	educated	everyday	yes	miswak	good	bar soap	Never attended school	Low (<= 9)inschool	sixteen to 19	male	Medium dietary diversity(4 and 5 food groups)	5	Severely Food Insecure
319	Water is available	uneducated	unimproved	inactive	3-4	always	not working	yes	no	miswak	sometimes	11-16	very good	no	uneducaed	7.645	mild depression 11-20	not school going	never or almost never	almost everyday	sometimes eat b/w meals	>3hrs of screen time	adequate	notgoing skol	no	uneducated	underweight	unimproved	1	lungdisease	yes	not allergic	poor	oftently regularly weekly monthly	oftenly	never or rarely	uneducated	everyday	yes	miswak	bad	no soap available	Class-05	Low (<= 9)inschool	ten to twelve	female	Medium dietary diversity(4 and 5 food groups)	4	Severely Food Insecure
320	Water is available	uneducated	unimproved	vigorous physical activity	5times	never	7-12	yes	yes		never	1-10	poor	yes	uneducaed	7.645	minimal depression 1-10	not school going	sometimes	never or sometimes	sometimes eat b/w meals	<3hrs of screen time	adequate	notgoing skol	no	uneducated	underweight	unimproved	1	none	no	not allergic	poor	oftently regularly weekly monthly	rarely or never	stomach ache oftently	educated	not at all	yes		bad	bar soap	Never attended school	Low (<= 9)inschool	sixteen to 19	male	Lowest dietary diversity(≤ 3 food groups)	3	Severely Food Insecure
321	Water is available	uneducated	improved	inactive	3-4	always	7-12	yes	yes	toothbrush	daily	1-10	good	no	didnt specify0	7.645	minimal depression 1-10	goverenment	never or almost never	almost everyday	never	>3hrs of screen time	inadequate	notgoing skol	yes	educated	normal	improved	1	none	no	not allergic	excellent	rarely or never	rarely or never	never or rarely	educated	everyday	yes	toothbrush	good	bar soap	Never attended school	Medium (> 9 and <= 10)inschool	thirteen to fifteen	male	Medium dietary diversity(4 and 5 food groups)	4	Severely Food Insecure
322	Water is available	uneducated	unimproved	inactive	5times	never	4-6	yes	yes	toothbrush	weekly	31-40	average	no	didnt specify0	7.645	moderate to severe>21	goverenment	always	never or sometimes	sometimes eat b/w meals	<3hrs of screen time	inadequate	notgoing skol	yes	educated	normal	unimproved	2	none	no	allergic	poor	oftently regularly weekly monthly	rarely or never	stomach ache oftently	educated	not at all	yes	toothbrush	good	bar soap	Class-11	High (> 10)in school	sixteen to 19	female	Lowest dietary diversity(≤ 3 food groups)	3	Severely Food Insecure
323	Water is available	uneducated	improved	inactive	3-4	always	not working	yes	no	miswak	daily	1-10	very good	no	primary	7.645	minimal depression 1-10	goverenment	never or almost never	almost everyday	never	>3hrs of screen time	inadequate	skool goin	yes	educated	underweight	improved	1	none	no	not allergic	good	rarely or never	rarely or never	never or rarely	educated	everyday	yes	miswak	good	bar soap	Class-05	High (> 10)in school	ten to twelve	female	Medium dietary diversity(4 and 5 food groups)	5	Food Secure
324	Water is available	uneducated	improved	inactive	5times	never	4-6	yes	yes	miswak	weekly	1-10	average	no	didnt specify0	7.645	minimal depression 1-10	goverenment	sometimes	never or sometimes	sometimes eat b/w meals	<3hrs of screen time	adequate	notgoing skol	yes	educated	obesity	improved	2	none	no	not allergic	good	rarely or never	oftenly	never or rarely	uneducated	everyday	yes	miswak	good	bar soap	Class-14	Low (<= 9)inschool	sixteen to 19	female	High dietary diversity(≥ 6 food groups)	6	Milld Food Insecure
325	Water is available	uneducated	unimproved	inactive	0-2	always	not working	yes	no	toothbrush	daily	1-10	excellent	no	primary	7.645	minimal depression 1-10	goverenment	sometimes	almost everyday	sometimes eat b/w meals	>3hrs of screen time	adequate	skool goin	yes	educated	underweight	unimproved	1	none	yes	not allergic	good	rarely or never	oftenly	never or rarely	educated	everyday	yes	toothbrush	good	bar soap	Never attended school	Low (<= 9)inschool	thirteen to fifteen	male	Medium dietary diversity(4 and 5 food groups)	4	Moderate Food Insecure
326	Water is available	uneducated	unimproved	inactive	5times	always	not working	yes	no	miswak	sometimes	1-10	very good	no	uneducaed	7.645	minimal depression 1-10	not school going	never or almost never	almost everyday	always eat b/w meals	<3hrs of screen time	adequate	notgoing skol	no	uneducated	normal	unimproved	1	none	yes	allergic	poor	oftently regularly weekly monthly	rarely or never	never or rarely	educated	not at all	yes	miswak	good	bar soap	Class-05	Low (<= 9)inschool	ten to twelve	male	Medium dietary diversity(4 and 5 food groups)	4	Severely Food Insecure
327	Water is available	secondary	improved	inactive	5times	never	0-3	yes	yes	toothbrush	daily	1-10	good	no	didnt specify0	7.645	minimal depression 1-10	goverenment	sometimes	never or sometimes	sometimes eat b/w meals	<3hrs of screen time	adequate	notgoing skol	yes	educated	obesity	improved	2	none	no	not allergic	fair	rarely or never	rarely or never	never or rarely	educated	everyday	yes	toothbrush	good	bar soap	Class-16	Low (<= 9)inschool	sixteen to 19	female	Lowest dietary diversity(≤ 3 food groups)	2	Food Secure
328	Water is available	uneducated	improved	inactive	3-4	always	not working	yes	no	toothbrush	daily	1-10	good	no	didnt specify0	7.645	minimal depression 1-10	goverenment	never or almost never	almost everyday	never	>3hrs of screen time	adequate	notgoing skol	yes	educated	normal	improved	2	none	yes	not allergic	good	oftently regularly weekly monthly	rarely or never	never or rarely	educated	everyday	yes	toothbrush	good	bar soap	Class-10	Low (<= 9)inschool	sixteen to 19	female	Medium dietary diversity(4 and 5 food groups)	5	Food Secure
329	Water is available			moderate vigorous	3-4	never	not working	yes	no	toothbrush	daily			no							never			notgoing skol																	bad		Never attended school		thirteen to fifteen	male	Medium dietary diversity(4 and 5 food groups)	5	Severely Food Insecure
330	Water is available	uneducated	unimproved	inactive	3-4	always	not working	yes	no	toothbrush	daily	1-10	excellent	no	primary	7.645	minimal depression 1-10	others	never or almost never	almost everyday	sometimes eat b/w meals	<3hrs of screen time	adequate	skool goin	yes	educated	underweight	unimproved	1	none	yes	not allergic	fair	oftently regularly weekly monthly	oftenly	stomach ache oftently	educated	not at all	yes	toothbrush	good	bar soap	Never attended school	Low (<= 9)inschool	ten to twelve	male	High dietary diversity(≥ 6 food groups)	6	Severely Food Insecure
331	Water is available	uneducated	unimproved	inactive	0-2	always	not working	yes	no	miswak	sometimes	1-10	very good	no	primary	7.645	minimal depression 1-10	goverenment	never or almost never	almost everyday	sometimes eat b/w meals	>3hrs of screen time	adequate	skool goin	yes	educated	underweight	unimproved	2	none	yes	not allergic	excellent	rarely or never	oftenly	stomach ache oftently	educated	everyday	yes	miswak	good	bar soap	Class-05	Low (<= 9)inschool	ten to twelve	male	Medium dietary diversity(4 and 5 food groups)	5	Milld Food Insecure
332	Water is available	uneducated	improved	inactive	3-4	always	not working	yes	no	miswak	sometimes	1-10	excellent	no	uneducaed	7.645	minimal depression 1-10	not school going	always	almost everyday	sometimes eat b/w meals	<3hrs of screen time	adequate	notgoing skol	no	uneducated	underweight	improved	1	none	yes	not allergic	good	rarely or never	rarely or never	never or rarely	educated	everyday	yes	miswak	good	no soap available	Never attended school	Low (<= 9)inschool	ten to twelve	female	Medium dietary diversity(4 and 5 food groups)	5	Severely Food Insecure
333	Water is not available	uneducated	unimproved	inactive	5times	never	not working	yes	no	toothbrush	weekly	1-10	average	no	uneducaed	7.645	minimal depression 1-10	not school going	sometimes	never or sometimes	never	<3hrs of screen time	inadequate	notgoing skol	no	uneducated	underweight	unimproved	1	none	yes	not allergic	fair	rarely or never	rarely or never	never or rarely	educated	not at all	yes	toothbrush	good	no soap available	Never attended school	High (> 10)in school	ten to twelve	male	Lowest dietary diversity(≤ 3 food groups)	3	Milld Food Insecure
334	Water is available	uneducated	improved	inactive	3-4	always	not working	yes	no	miswak	sometimes	1-10	good	no	uneducaed	7.645	minimal depression 1-10	not school going	never or almost never	almost everyday	sometimes eat b/w meals	<3hrs of screen time	adequate	notgoing skol	no	uneducated	underweight	improved	1	none	yes	not allergic	good	rarely or never	oftenly	never or rarely	uneducated	infrequent	yes	miswak	fairly good	bar soap	Never attended school	Low (<= 9)inschool	ten to twelve	female	Medium dietary diversity(4 and 5 food groups)	5	Moderate Food Insecure
335	Water is available	uneducated	unimproved	vigorous physical activity	3-4	never	0-3	yes	yes	miswak	sometimes	11-16	poor	no	uneducaed	7.645	mild depression 11-20	not school going	never or almost never	never or sometimes	never	>3hrs of screen time	adequate	notgoing skol	no	uneducated	underweight	unimproved	1	none	no	not allergic	poor	oftently regularly weekly monthly	oftenly	never or rarely	educated	not at all	yes	miswak	good	no soap available	Never attended school	Low (<= 9)inschool	ten to twelve	female	High dietary diversity(≥ 6 food groups)	7	Severely Food Insecure
336	Water is available	uneducated	unimproved	vigorous physical activity	0-2	always	4-6	yes	yes	toothbrush	daily	1-10	excellent	no	uneducaed	7.645	minimal depression 1-10	not school going	never or almost never	almost everyday	sometimes eat b/w meals	<3hrs of screen time	adequate	notgoing skol	no	uneducated	normal	unimproved	1	none	yes	allergic	fair	oftently regularly weekly monthly	rarely or never	never or rarely	educated	not at all	yes	toothbrush	fairly good	bar soap	Never attended school	Low (<= 9)inschool	sixteen to 19	male	Medium dietary diversity(4 and 5 food groups)	5	Severely Food Insecure
337	Water is available	uneducated	unimproved	vigorous physical activity	3-4	never	7-12	yes	yes	miswak	sometimes	1-10	good	no	uneducaed	7.645	minimal depression 1-10	not school going	never or almost never	never or sometimes	sometimes eat b/w meals	<3hrs of screen time	adequate	notgoing skol	no	uneducated	normal	unimproved	1	none	yes	allergic	poor	rarely or never	rarely or never	stomach ache oftently	educated	everyday	yes	miswak	bad	no soap available	Never attended school	Low (<= 9)inschool	sixteen to 19	male	High dietary diversity(≥ 6 food groups)	6	Severely Food Insecure
338	Water is available	uneducated	improved	inactive	3-4	always	7-12	yes	yes	miswak	daily	1-10	excellent	no	didnt specify0	7.645	minimal depression 1-10	goverenment	never or almost never	almost everyday	never	>3hrs of screen time	adequate	notgoing skol	yes	educated	normal	improved	1	none	yes	not allergic	excellent	rarely or never	rarely or never	never or rarely	educated	everyday	yes	miswak	good	bar soap	Class-05	Low (<= 9)inschool	thirteen to fifteen	male	Medium dietary diversity(4 and 5 food groups)	5	Food Secure
339	Water is not available	uneducated		moderate vigorous	5times		not working					over40		no	didnt specify0	7.645	minimal depression 1-10	not school going		never or sometimes	never	<3hrs of screen time		notgoing skol			obesity										educated					others			sixteen to 19			0
340	Water is available	uneducated	unimproved	inactive	5times	never	not working	yes	no		never	11-16	average	no	didnt specify0	7.645	mild depression 11-20	goverenment	never or almost never	never or sometimes	sometimes eat b/w meals	<3hrs of screen time	adequate	notgoing skol	yes	educated	underweight	unimproved	1	none	yes	not allergic	poor	oftently regularly weekly monthly	oftenly	never or rarely	uneducated	everyday	yes		bad	bar soap	Never attended school	Low (<= 9)inschool	thirteen to fifteen	male	Medium dietary diversity(4 and 5 food groups)	4	Severely Food Insecure
341	Water is not available	uneducated	unimproved	inactive	5times	never	not working	yes	no	toothbrush	daily	1-10	average	no	uneducaed	7.645	minimal depression 1-10	not school going	sometimes	never or sometimes	sometimes eat b/w meals	<3hrs of screen time	adequate	notgoing skol	no	uneducated	underweight	unimproved	1	none	yes	not allergic	fair	rarely or never	rarely or never	never or rarely	uneducated	not at all	yes	toothbrush	good	no soap available	Never attended school	Low (<= 9)inschool	sixteen to 19	female	Medium dietary diversity(4 and 5 food groups)	4	Severely Food Insecure
342	Water is available	uneducated	unimproved	inactive	3-4	always	not working	yes	no	miswak	daily	1-10	excellent	no	primary	11.4583	minimal depression 1-10	goverenment	never or almost never	almost everyday	sometimes eat b/w meals	<3hrs of screen time	adequate	skool goin	yes	educated	underweight	unimproved	1	none	yes	not allergic	excellent	rarely or never	rarely or never	never or rarely	educated	infrequent	yes	miswak	good	bar soap	Never attended school	Low (<= 9)inschool	ten to twelve	male	High dietary diversity(≥ 6 food groups)	7	Severely Food Insecure
343	Water is available	uneducated	unimproved	inactive	3-4	always	not working	yes	no	miswak	daily	1-10	very good	no	uneducaed	11.4583	minimal depression 1-10	not school going	sometimes	almost everyday	always eat b/w meals	<3hrs of screen time	adequate	notgoing skol	no	uneducated	underweight	unimproved	1	none	yes	not allergic	excellent	rarely or never	rarely or never	never or rarely	educated	not at all	yes	miswak	good	no soap available	Never attended school	Low (<= 9)inschool	sixteen to 19	female	Medium dietary diversity(4 and 5 food groups)	5	Severely Food Insecure
344	Water is available	uneducated	unimproved	inactive	3-4	always	not working	yes	no	miswak	daily	1-10	very good	no	uneducaed	11.4583	minimal depression 1-10	not school going	never or almost never	almost everyday	never	<3hrs of screen time	inadequate	notgoing skol	no	uneducated	underweight	unimproved	1	none	no	not allergic	excellent	rarely or never	rarely or never	never or rarely	uneducated	not at all	yes	miswak	good	bar soap	Never attended school	High (> 10)in school	thirteen to fifteen	female	Medium dietary diversity(4 and 5 food groups)	5	Severely Food Insecure
345	Water is available	uneducated	unimproved	inactive	5times	always	not working	yes	no	miswak	daily	1-10	very good	yes	uneducaed	11.4583	minimal depression 1-10	not school going	never or almost never	almost everyday	never	<3hrs of screen time	adequate	notgoing skol	no	uneducated	normal	unimproved	1	none	no	not allergic	fair	oftently regularly weekly monthly	rarely or never	never or rarely	educated	not at all	yes	miswak	good	bar soap	Never attended school	Low (<= 9)inschool	sixteen to 19	female	Medium dietary diversity(4 and 5 food groups)	4	Severely Food Insecure
346	Water is available	uneducated	improved	vigorous physical activity	3-4	always	0-3	yes	yes	miswak	weekly	1-10	good	no	uneducaed	11.4583	minimal depression 1-10	not school going	never or almost never	almost everyday	never	>3hrs of screen time	inadequate	notgoing skol	no	uneducated	underweight	improved	2	none	no	not allergic	fair	oftently regularly weekly monthly	rarely or never	never or rarely	educated	everyday	yes	miswak	good	bar soap	Never attended school	High (> 10)in school	thirteen to fifteen	male	Medium dietary diversity(4 and 5 food groups)	4	Food Secure
347	Water is available	uneducated	unimproved	vigorous physical activity	3-4	never	0-3	yes	yes	miswak	sometimes	1-10	good	no	uneducaed	11.4583	minimal depression 1-10	not school going	always	never or sometimes	always eat b/w meals	>3hrs of screen time	adequate	notgoing skol	no	uneducated	obesity	unimproved	1	none	yes	not allergic	poor	oftently regularly weekly monthly	oftenly	never or rarely	educated	not at all	yes	miswak	fairly good	no soap available	Never attended school	Low (<= 9)inschool	thirteen to fifteen	male	High dietary diversity(≥ 6 food groups)	6	Severely Food Insecure
348	Water is available	uneducated	improved	vigorous physical activity	3-4	always	7-12	yes	yes	miswak	weekly	1-10	good	no	uneducaed	11.4583	minimal depression 1-10	not school going	never or almost never	almost everyday	never	>3hrs of screen time	inadequate	notgoing skol	no	uneducated	normal	improved	1	none	no	not allergic	good	oftently regularly weekly monthly	rarely or never	never or rarely	educated	everyday	yes	miswak	good	bar soap	Never attended school	High (> 10)in school	sixteen to 19	male	Medium dietary diversity(4 and 5 food groups)	5	Severely Food Insecure
349	Water is available	uneducated	unimproved	moderate vigorous	3-4	always	4-6	yes	yes	miswak	daily	1-10	excellent	no	uneducaed	11.4583	minimal depression 1-10	not school going	never or almost never	almost everyday	sometimes eat b/w meals	>3hrs of screen time	inadequate	notgoing skol	no	uneducated	underweight	unimproved	1	none	yes	not allergic	good	rarely or never	oftenly	never or rarely	uneducated	everyday	yes	miswak	good	no soap available	Never attended school	Medium (> 9 and <= 10)inschool	sixteen to 19	male	Medium dietary diversity(4 and 5 food groups)	5	Severely Food Insecure
350	Water is available	uneducated	unimproved	inactive	3-4	always	7-12	yes	yes	miswak	weekly	1-10	excellent	no	uneducaed	11.4583	minimal depression 1-10	not school going	always	almost everyday	sometimes eat b/w meals	>3hrs of screen time	adequate	notgoing skol	no	uneducated	normal	unimproved	1	none	no	not allergic	good	rarely or never	rarely or never	stomach ache oftently	educated	infrequent	yes	miswak	good	bar soap	Never attended school	Low (<= 9)inschool	sixteen to 19	male	Medium dietary diversity(4 and 5 food groups)	5	Severely Food Insecure
351	Water is not available	uneducated	unimproved	inactive	5times	never	4-6	yes	yes		never	1-10	poor	no	uneducaed	11.4583	minimal depression 1-10	not school going	sometimes	never or sometimes	sometimes eat b/w meals	>3hrs of screen time	inadequate	notgoing skol	no	uneducated	underweight	unimproved	1	none	yes	not allergic	good	oftently regularly weekly monthly	rarely or never	never or rarely	uneducated	everyday	yes		good	no soap available	Never attended school	High (> 10)in school	ten to twelve	male	Medium dietary diversity(4 and 5 food groups)	4	Severely Food Insecure
352	Water is available	uneducated	unimproved	inactive	3-4	always	not working	yes	no	miswak	weekly	1-10	good	no	secondary	11.4583	minimal depression 1-10	goverenment	never or almost never	almost everyday	never	>3hrs of screen time	inadequate	skool goin	yes	educated	normal	unimproved	1	none	yes	not allergic	excellent	rarely or never	rarely or never	never or rarely	uneducated	everyday	yes	miswak	good	bar soap	Never attended school	Medium (> 9 and <= 10)inschool	thirteen to fifteen	male	Medium dietary diversity(4 and 5 food groups)	5	Food Secure
353	Water is available	uneducated	unimproved	moderate vigorous	3-4	always	not working	yes	no	miswak	daily	1-10	excellent	no	uneducaed	11.4583	minimal depression 1-10	not school going	always	almost everyday	sometimes eat b/w meals	<3hrs of screen time	adequate	notgoing skol	no	uneducated	underweight	unimproved	1	none	yes	not allergic	excellent	rarely or never	rarely or never	never or rarely	uneducated	not at all	yes	miswak	good	no soap available	Never attended school	Low (<= 9)inschool	ten to twelve	female	Medium dietary diversity(4 and 5 food groups)	4	Severely Food Insecure
354	Water is available	uneducated	unimproved	inactive	5times	always	not working	yes	no	miswak	weekly	1-10	very good	no	uneducaed	11.4583	minimal depression 1-10	not school going	never or almost never	almost everyday	never	<3hrs of screen time	inadequate	notgoing skol	no	uneducated	underweight	unimproved	1	none	no	not allergic	excellent	rarely or never	rarely or never	never or rarely	educated	not at all	yes	miswak	good	bar soap	Never attended school	High (> 10)in school	ten to twelve	female	Medium dietary diversity(4 and 5 food groups)	4	Severely Food Insecure
355	Water is available	uneducated	unimproved	inactive	3-4	always	7-12	yes	yes	miswak	sometimes	1-10	good	no	uneducaed	11.4583	minimal depression 1-10	not school going	never or almost never	almost everyday	never	<3hrs of screen time	inadequate	notgoing skol	no	uneducated	underweight	unimproved	1	none	yes	not allergic	good	rarely or never	rarely or never	never or rarely	educated	not at all	yes	miswak	good	bar soap	Never attended school	High (> 10)in school	ten to twelve	female	Medium dietary diversity(4 and 5 food groups)	5	Severely Food Insecure
356	Water is available	uneducated	unimproved	inactive	0-2	never	4-6	yes	yes	miswak	daily	1-10	poor	no	uneducaed	11.4583	minimal depression 1-10	not school going	never or almost never	never or sometimes	sometimes eat b/w meals	<3hrs of screen time	adequate	notgoing skol	no	uneducated	normal	unimproved	1	none	yes	not allergic	fair	rarely or never	rarely or never	never or rarely	educated	not at all	yes	miswak	good	no soap available	Never attended school	Low (<= 9)inschool	sixteen to 19	female	High dietary diversity(≥ 6 food groups)	6	Severely Food Insecure
357	Water is available	uneducated	unimproved	inactive	5times	never	not working	yes	no	miswak	sometimes	1-10	average	no	uneducaed	11.4583	minimal depression 1-10	not school going	always	never or sometimes	always eat b/w meals	>3hrs of screen time	adequate	notgoing skol	no	uneducated	underweight	unimproved	1	none	yes	not allergic	good	oftently regularly weekly monthly	rarely or never	stomach ache oftently	educated	not at all	yes	miswak	good	ash mud	Never attended school	Low (<= 9)inschool	ten to twelve	male	Medium dietary diversity(4 and 5 food groups)	4	Severely Food Insecure
358	Water is available	uneducated	improved	inactive	3-4	always	not working	yes	no	toothbrush	daily	1-10	excellent	no	didnt specify0	11.4583	minimal depression 1-10	goverenment	never or almost never	almost everyday	always eat b/w meals	<3hrs of screen time	inadequate	notgoing skol	yes	educated	normal	improved	2	none	yes	allergic	fair	rarely or never	oftenly	never or rarely	educated	everyday	yes	toothbrush	fairly good	bar soap	Never attended school	Medium (> 9 and <= 10)inschool	thirteen to fifteen	female	Medium dietary diversity(4 and 5 food groups)	4	Moderate Food Insecure
359	Water is available	uneducated	unimproved	inactive	3-4	always	4-6	yes	yes	miswak	weekly	1-10	excellent	no	didnt specify0	11.4583	minimal depression 1-10	goverenment	never or almost never	almost everyday	never	>3hrs of screen time	adequate	notgoing skol	yes	educated	normal	unimproved	1	none	no	not allergic	excellent	rarely or never	rarely or never	never or rarely	educated	everyday	yes	miswak	good	bar soap	Class-10	Low (<= 9)inschool	thirteen to fifteen	male	Medium dietary diversity(4 and 5 food groups)	4	Moderate Food Insecure
360	Water is available	uneducated	improved	inactive	5times	always	not working	yes	no	toothbrush	weekly	1-10	very good	yes	uneducaed	11.4583	minimal depression 1-10	not school going	never or almost never	almost everyday	never	<3hrs of screen time	inadequate	notgoing skol	no	uneducated	underweight	improved	1	none	no	not allergic	good	oftently regularly weekly monthly	rarely or never	never or rarely	educated	not at all	yes	toothbrush	good	bar soap	Class-05	Medium (> 9 and <= 10)inschool	sixteen to 19	female	Medium dietary diversity(4 and 5 food groups)	5	Severely Food Insecure
361	Water is available	uneducated	unimproved	inactive	3-4	always	not working	yes	no	finger	sometimes	1-10	good	no	primary	11.4583	minimal depression 1-10	goverenment	always	almost everyday	always eat b/w meals	>3hrs of screen time	adequate	skool goin	yes	educated	underweight	unimproved	2	none	yes	not allergic	excellent	rarely or never	rarely or never	never or rarely	educated	everyday	yes	others	fairly good	bar soap	Class-05	Low (<= 9)inschool	ten to twelve	male	Medium dietary diversity(4 and 5 food groups)	4	Milld Food Insecure
362	Water is available	uneducated	unimproved	inactive	3-4	always	0-3	yes	yes	miswak	weekly	1-10	good	no	primary	11.4583	minimal depression 1-10	goverenment	always	almost everyday	sometimes eat b/w meals	>3hrs of screen time	inadequate	skool goin	yes	educated	underweight	unimproved	1	none	yes	not allergic	excellent	rarely or never	rarely or never	never or rarely	uneducated	everyday	yes	miswak	good	no soap available	Never attended school	Medium (> 9 and <= 10)inschool	ten to twelve	male	Medium dietary diversity(4 and 5 food groups)	5	Severely Food Insecure
363	Water is available	primry	improved	inactive	5times	always	not working	yes	no	miswak	sometimes	1-10	very good	no	primary	11.4583	minimal depression 1-10	goverenment	never or almost never	almost everyday	never	>3hrs of screen time	inadequate	skool goin	yes	educated	underweight	improved	1	none	yes	not allergic	excellent	rarely or never	rarely or never	never or rarely	educated	everyday	yes	miswak	good	bar soap	Class-05	Medium (> 9 and <= 10)inschool	ten to twelve	female	High dietary diversity(≥ 6 food groups)	6	Severely Food Insecure
364	Water is available	uneducated	unimproved	inactive	3-4	always	not working	yes	no	miswak	daily	1-10	good	no	uneducaed	11.4583	minimal depression 1-10	not school going	never or almost never	almost everyday	sometimes eat b/w meals	<3hrs of screen time	adequate	notgoing skol	no	uneducated	normal	unimproved	1	none	yes	not allergic	fair	oftently regularly weekly monthly	rarely or never	stomach ache oftently	educated	everyday	yes	miswak	fairly good	ash mud	Never attended school	Low (<= 9)inschool	sixteen to 19	female	Medium dietary diversity(4 and 5 food groups)	4	Severely Food Insecure
365	Water is available	uneducated	unimproved	inactive	3-4	always	not working	yes	no	miswak	weekly	1-10	excellent	no	uneducaed	8.085	minimal depression 1-10	not school going	always	almost everyday	sometimes eat b/w meals	>3hrs of screen time	inadequate	notgoing skol	no	uneducated	underweight	unimproved	1	dontknow	yes	not allergic	excellent	rarely or never	rarely or never	never or rarely	uneducated	everyday	yes	miswak	good	no soap available	Never attended school	Medium (> 9 and <= 10)inschool	ten to twelve	male	Medium dietary diversity(4 and 5 food groups)	5	Severely Food Insecure
366	Water is available	uneducated	unimproved	inactive	5times	never	not working	no	no	miswak	daily	1-10	average	no	uneducaed	8.085	minimal depression 1-10	not school going	never or almost never	never or sometimes	sometimes eat b/w meals	<3hrs of screen time	inadequate	notgoing skol	no	uneducated	underweight	unimproved	1	none	yes	not allergic	fair	rarely or never	rarely or never	never or rarely	uneducated	not at all	no	miswak	good	ash mud	Class-06	High (> 10)in school	ten to twelve	female	Medium dietary diversity(4 and 5 food groups)	5	Severely Food Insecure
367	Water is available	secondary	improved	inactive	3-4	always	0-3	yes	yes	toothbrush	daily	1-10	good	no	secondary	8.085	minimal depression 1-10	goverenment	never or almost never	almost everyday	always eat b/w meals	>3hrs of screen time	adequate	skool goin	yes	educated	underweight	improved	1	none	yes	allergic	good	rarely or never	rarely or never	never or rarely	educated	everyday	yes	toothbrush	good	others	Class-05	Low (<= 9)inschool	thirteen to fifteen	female	Lowest dietary diversity(≤ 3 food groups)	2	Milld Food Insecure
368	Water is available	uneducated	unimproved	inactive	5times	always	not working	yes	no	miswak	daily	1-10	excellent	no	uneducaed	8.085	minimal depression 1-10	not school going	never or almost never	almost everyday	sometimes eat b/w meals	<3hrs of screen time	inadequate	notgoing skol	no	uneducated	underweight	unimproved	1	none	yes	allergic	excellent	rarely or never	rarely or never	never or rarely	educated	not at all	yes	miswak	good	bar soap	Class-02	Medium (> 9 and <= 10)inschool	thirteen to fifteen	female	High dietary diversity(≥ 6 food groups)	6	Severely Food Insecure
369	Water is available	uneducated	unimproved	vigorous physical activity	3-4	always	7-12	yes	yes	miswak	daily	1-10	very good	no	uneducaed	8.085	minimal depression 1-10	not school going	never or almost never	almost everyday	sometimes eat b/w meals	>3hrs of screen time	adequate	notgoing skol	no	uneducated	underweight	unimproved	1	none	yes	not allergic	good	rarely or never	rarely or never	never or rarely	educated	everyday	yes	miswak	good	no soap available	Never attended school	Low (<= 9)inschool	thirteen to fifteen	male	High dietary diversity(≥ 6 food groups)	7	Severely Food Insecure
370	Water is available	uneducated	unimproved	inactive	3-4	always	4-6	yes	yes	miswak	sometimes	1-10	excellent	no	uneducaed	8.085	minimal depression 1-10	not school going	never or almost never	almost everyday	never	>3hrs of screen time	adequate	notgoing skol	no	uneducated	normal	unimproved	1	none	no	not allergic	excellent	rarely or never	rarely or never	never or rarely	educated	everyday	yes	miswak	good	bar soap	Never attended school	Low (<= 9)inschool	thirteen to fifteen	male	Lowest dietary diversity(≤ 3 food groups)	3	Severely Food Insecure
371	Water is available	uneducated	unimproved	inactive	3-4	always	not working	yes	no	miswak	daily	1-10	very good	no	primary	8.085	minimal depression 1-10	goverenment	never or almost never	almost everyday	never	>3hrs of screen time	adequate	skool goin	yes	educated	underweight	unimproved	1	none	yes	not allergic	excellent	rarely or never	rarely or never	never or rarely	educated	everyday	yes	miswak	good	bar soap	Class-05	Low (<= 9)inschool	ten to twelve	male	Medium dietary diversity(4 and 5 food groups)	5	Severely Food Insecure
372	Water is available	uneducated	unimproved	inactive	3-4	always	not working	yes	no	miswak	daily	1-10	very good	no	uneducaed	8.085	minimal depression 1-10	not school going	never or almost never	almost everyday	never	>3hrs of screen time	inadequate	notgoing skol	no	uneducated	underweight	unimproved	1	none	yes	allergic	good	rarely or never	rarely or never	never or rarely	educated	everyday	yes	miswak	good	bar soap	Never attended school	High (> 10)in school	ten to twelve	female	High dietary diversity(≥ 6 food groups)	6	Severely Food Insecure
373	Water is available	uneducated	unimproved	inactive	3-4	always	not working	yes	no	miswak	daily	1-10	excellent	no	uneducaed	8.085	minimal depression 1-10	not school going	always	almost everyday	sometimes eat b/w meals	>3hrs of screen time	adequate	notgoing skol	no	uneducated	normal	unimproved	1	none	yes	allergic	excellent	rarely or never	rarely or never	never or rarely	educated	everyday	yes	miswak	good	no soap available	Class-05	Low (<= 9)inschool	ten to twelve	female	High dietary diversity(≥ 6 food groups)	6	Severely Food Insecure
374	Water is available	uneducated	unimproved	moderate vigorous	5times	always	not working	yes	no	miswak	daily	1-10	excellent	no	primary	8.085	minimal depression 1-10	goverenment	always	almost everyday	always eat b/w meals	>3hrs of screen time	inadequate	skool goin	yes	educated	underweight	unimproved	1	none	yes	not allergic	excellent	rarely or never	rarely or never	never or rarely	educated	everyday	yes	miswak	good	no soap available	Never attended school	Medium (> 9 and <= 10)inschool	ten to twelve	female	Medium dietary diversity(4 and 5 food groups)	4	Moderate Food Insecure
375	Water is available	uneducated	unimproved	inactive	3-4	always	not working	no	no	miswak	daily	1-10	excellent	no	uneducaed	8.085	minimal depression 1-10	not school going	never or almost never	almost everyday	sometimes eat b/w meals	<3hrs of screen time	adequate	notgoing skol	no	uneducated	underweight	unimproved	1	none	yes	not allergic	excellent	rarely or never	rarely or never	never or rarely	educated	everyday	no	miswak	good	no soap available	Never attended school	Low (<= 9)inschool	sixteen to 19	female	Medium dietary diversity(4 and 5 food groups)	5	Severely Food Insecure
376	Water is available	uneducated	unimproved	vigorous physical activity	5times	never	4-6	yes	yes	miswak	weekly	1-10	good	no	didnt specify0	8.085	minimal depression 1-10	goverenment	always	never or sometimes	always eat b/w meals	>3hrs of screen time	adequate	notgoing skol	yes	educated	normal	unimproved	1	none	no	not allergic	poor	oftently regularly weekly monthly	oftenly	stomach ache oftently	educated	everyday	yes	miswak	good	no soap available	Class-02	Low (<= 9)inschool	thirteen to fifteen	male	Medium dietary diversity(4 and 5 food groups)	4	Severely Food Insecure
377	Water is available	uneducated	unimproved	inactive	0-2	never	not working	yes	no	miswak	daily	1-10	good	no	uneducaed	8.085	minimal depression 1-10	not school going	always	never or sometimes	always eat b/w meals	<3hrs of screen time	adequate	notgoing skol	no	uneducated	normal	unimproved	1	none	yes	allergic	good	rarely or never	oftenly	never or rarely	educated	everyday	yes	miswak	good	bar soap	Never attended school	Low (<= 9)inschool	ten to twelve	female	Medium dietary diversity(4 and 5 food groups)	5	Severely Food Insecure
378	Water is available	uneducated	unimproved	inactive	3-4	always	not working	yes	no	miswak	daily	1-10	very good	no	uneducaed	8.085	minimal depression 1-10	not school going	never or almost never	almost everyday	never	<3hrs of screen time	inadequate	notgoing skol	no	uneducated	underweight	unimproved	1	none	no	not allergic	good	oftently regularly weekly monthly	rarely or never	never or rarely	educated	everyday	yes	miswak	good	bar soap	Never attended school	High (> 10)in school	thirteen to fifteen	female	High dietary diversity(≥ 6 food groups)	7	Severely Food Insecure
379	Water is available	uneducated	unimproved	inactive	3-4	never	0-3	yes	yes	others	daily	11-16	average	no	secondary	8.085	mild depression 11-20	goverenment	never or almost never	never or sometimes	sometimes eat b/w meals	>3hrs of screen time	inadequate	skool goin	yes	educated	underweight	unimproved	1	none	yes	allergic	excellent	rarely or never	rarely or never	never or rarely	educated	everyday	yes	others	good	bar soap	Class-05	High (> 10)in school	sixteen to 19	male	Medium dietary diversity(4 and 5 food groups)	5	Severely Food Insecure
380	Water is available	uneducated	unimproved	inactive	3-4	always	not working	yes	no	miswak	daily	1-10	good	no	secondary	8.085	minimal depression 1-10	goverenment	never or almost never	almost everyday	never	>3hrs of screen time	inadequate	skool goin	yes	educated	normal	unimproved	1	none	yes	not allergic	good	rarely or never	rarely or never	never or rarely	educated	not at all	yes	miswak	good	bar soap	Never attended school	Medium (> 9 and <= 10)inschool	thirteen to fifteen	male	Lowest dietary diversity(≤ 3 food groups)	3	Moderate Food Insecure
381	Water is available	uneducated	unimproved	inactive	3-4	never	0-3	yes	yes	others	daily	1-10	good	no	uneducaed	8.085	minimal depression 1-10	not school going	always	never or sometimes	always eat b/w meals	>3hrs of screen time	inadequate	notgoing skol	no	uneducated	normal	unimproved	1	none	yes	not allergic	good	rarely or never	rarely or never	stomach ache oftently	educated	everyday	yes	others	fairly good	bar soap	Class-05	High (> 10)in school	thirteen to fifteen	female	High dietary diversity(≥ 6 food groups)	6	Severely Food Insecure
382	Water is available	uneducated	improved	inactive	3-4	always	4-6	yes	yes	miswak	daily	1-10	very good	no	uneducaed	8.085	minimal depression 1-10	not school going	never or almost never	almost everyday	never	>3hrs of screen time	adequate	notgoing skol	no	uneducated	underweight	improved	1	none	yes	allergic	good	rarely or never	rarely or never	never or rarely	uneducated	everyday	yes	miswak	good	bar soap	Class-05	Low (<= 9)inschool	thirteen to fifteen	male	Medium dietary diversity(4 and 5 food groups)	4	Severely Food Insecure
383	Water is available	uneducated	improved	inactive	3-4	always	not working	yes	no	miswak	daily	1-10	good	no	uneducaed	8.085	minimal depression 1-10	not school going	never or almost never	almost everyday	never	<3hrs of screen time	adequate	notgoing skol	no	uneducated	underweight	improved	1	none	yes	not allergic	good	rarely or never	rarely or never	never or rarely	uneducated	everyday	yes	miswak	good	bar soap	Never attended school	Low (<= 9)inschool	thirteen to fifteen	female	Medium dietary diversity(4 and 5 food groups)	5	Food Secure
384	Water is available	uneducated	unimproved	inactive	3-4	always	7-12	yes	yes	miswak	daily	1-10	good	no	didnt specify0	8.085	minimal depression 1-10	goverenment	never or almost never	almost everyday	never	>3hrs of screen time	inadequate	notgoing skol	yes	educated	underweight	unimproved	1	none	no	not allergic	excellent	rarely or never	rarely or never	never or rarely	educated	everyday	yes	miswak	fairly good	bar soap	Never attended school	High (> 10)in school	thirteen to fifteen	male	Medium dietary diversity(4 and 5 food groups)	5	Food Secure
385	Water is not available	uneducated	unimproved	inactive	5times	always	not working	yes	no	miswak	sometimes	1-10	average	no	uneducaed	8.085	minimal depression 1-10	not school going	sometimes	almost everyday	sometimes eat b/w meals	<3hrs of screen time	adequate	notgoing skol	no	uneducated	underweight	unimproved	1	none	yes	not allergic	good	rarely or never	rarely or never	never or rarely	educated	not at all	yes	miswak	good	bar soap	Never attended school	Low (<= 9)inschool	ten to twelve	male	Medium dietary diversity(4 and 5 food groups)	4	Severely Food Insecure
386	Water is available	uneducated	unimproved	inactive	0-2	never	4-6	yes	yes	others	daily	1-10	average	no	uneducaed	8.085	minimal depression 1-10	not school going	never or almost never	never or sometimes	sometimes eat b/w meals	<3hrs of screen time	inadequate	notgoing skol	no	uneducated	underweight	unimproved	1	none	yes	not allergic	fair	rarely or never	oftenly	stomach ache oftently	educated	everyday	yes	others	good	no soap available	Never attended school	High (> 10)in school	thirteen to fifteen	female	High dietary diversity(≥ 6 food groups)	7	Severely Food Insecure
387	Water is available	uneducated	unimproved	inactive	3-4	always	7-12	yes	yes	miswak	daily	1-10	good	no	uneducaed	8.085	minimal depression 1-10	not school going	sometimes	almost everyday	never	>3hrs of screen time	inadequate	notgoing skol	no	uneducated	normal	unimproved	1	none	no	not allergic	good	rarely or never	rarely or never	never or rarely	educated	everyday	yes	miswak	good	bar soap	Never attended school	High (> 10)in school	thirteen to fifteen	male	Medium dietary diversity(4 and 5 food groups)	5	Moderate Food Insecure
388	Water is available	uneducated	unimproved	inactive	5times	always	not working	no	no	miswak	daily	1-10	average	no	uneducaed	8.085	minimal depression 1-10	not school going	sometimes	almost everyday	never	<3hrs of screen time	adequate	notgoing skol	no	uneducated	underweight	unimproved	1	none	yes	not allergic	fair	rarely or never	rarely or never	never or rarely	educated	not at all	no	miswak	good	no soap available	Never attended school	Low (<= 9)inschool	ten to twelve	female	Medium dietary diversity(4 and 5 food groups)	4	Severely Food Insecure
389	Water is available	uneducated	improved	inactive	3-4	always	not working	no	no	toothbrush	daily	1-10	very good	no	primary	8.085	minimal depression 1-10	goverenment	never or almost never	almost everyday	never	>3hrs of screen time	inadequate	skool goin	yes	educated	underweight	improved	1	none	no	allergic	good	rarely or never	rarely or never	never or rarely	educated	everyday	no	toothbrush	good	bar soap	Never attended school	Medium (> 9 and <= 10)inschool	thirteen to fifteen	female	Lowest dietary diversity(≤ 3 food groups)	3	Food Secure
390	Water is available	uneducated	improved	inactive	3-4	always	not working	yes	no	toothbrush	daily	1-10	very good	no	secondary	8.085	minimal depression 1-10	goverenment	always	almost everyday	always eat b/w meals	>3hrs of screen time	adequate	skool goin	yes	educated	underweight	improved	1	none	yes	not allergic	good	rarely or never	oftenly	never or rarely	educated	everyday	yes	toothbrush	good	no soap available	Class-08	Low (<= 9)inschool	sixteen to 19	female	High dietary diversity(≥ 6 food groups)	6	Food Secure
391	Water is available	uneducated	unimproved	inactive	3-4	always	not working	yes	no	toothbrush	weekly	1-10	average	no	primary	8.085	minimal depression 1-10	goverenment	always	almost everyday	sometimes eat b/w meals	>3hrs of screen time	adequate	skool goin	yes	educated	underweight	unimproved	1	none	yes	allergic	poor	oftently regularly weekly monthly	oftenly	stomach ache oftently	uneducated	everyday	yes	toothbrush	good	no soap available	Never attended school	Low (<= 9)inschool	ten to twelve	female	Medium dietary diversity(4 and 5 food groups)	5	Severely Food Insecure
392	Water is available	secondary	unimproved	inactive	3-4	always	not working	yes	no	toothbrush	daily	1-10	very good	no	primary	8.085	minimal depression 1-10	goverenment	sometimes	almost everyday	sometimes eat b/w meals	>3hrs of screen time	adequate	skool goin	yes	educated	normal	unimproved	2	none	yes	not allergic	excellent	rarely or never	rarely or never	never or rarely	educated	everyday	yes	toothbrush	good	bar soap	Class-12	Low (<= 9)inschool	ten to twelve	male	Medium dietary diversity(4 and 5 food groups)	4	Milld Food Insecure
393	Water is available	primry	improved	inactive	3-4	always	not working	no	no	toothbrush	weekly	1-10	very good	no	secondary	8.085	minimal depression 1-10	goverenment	never or almost never	almost everyday	never	>3hrs of screen time	adequate	skool goin	yes	educated	normal	improved	2	none	yes	not allergic	excellent	rarely or never	rarely or never	never or rarely	uneducated	not at all	no	toothbrush	good	bar soap	Class-10	Low (<= 9)inschool	sixteen to 19	male	Medium dietary diversity(4 and 5 food groups)	4	Food Secure
394	Water is available	secondary	improved	inactive	3-4	always	not working	yes	no	toothbrush	weekly	1-10	poor	no	primary	8.085	minimal depression 1-10	private	never or almost never	almost everyday	sometimes eat b/w meals	>3hrs of screen time	inadequate	skool goin	yes	educated	underweight	improved	2	lungdisease	yes	not allergic	fair	oftently regularly weekly monthly	rarely or never	stomach ache oftently	educated	not at all	yes	toothbrush	good	others	Class-14	Medium (> 9 and <= 10)inschool	thirteen to fifteen	male	Medium dietary diversity(4 and 5 food groups)	4	Food Secure
395	Water is available	primry	unimproved	inactive	5times	always	7-12	yes	yes	toothbrush	daily	1-10	good	no	highre secondary	8.085	minimal depression 1-10	goverenment	never or almost never	almost everyday	sometimes eat b/w meals	<3hrs of screen time	adequate	skool goin	yes	educated	normal	unimproved	1	none	no	allergic	good	rarely or never	rarely or never	never or rarely	uneducated	everyday	yes	toothbrush	good	bar soap	Class-05	Low (<= 9)inschool	sixteen to 19	male	Medium dietary diversity(4 and 5 food groups)	5	Severely Food Insecure
396	Water is available	secondary	unimproved	inactive	3-4	always	not working	yes	no	toothbrush	daily	1-10	very good	no	secondary	8.085	minimal depression 1-10	private	sometimes	almost everyday	always eat b/w meals	>3hrs of screen time	adequate	skool goin	yes	educated	underweight	unimproved	2	none	yes	not allergic	excellent	rarely or never	oftenly	never or rarely	educated	everyday	yes	toothbrush	good	bar soap	Class-12	Low (<= 9)inschool	ten to twelve	female	High dietary diversity(≥ 6 food groups)	7	Moderate Food Insecure
397	Water is available	primry	improved	inactive	5times	always	not working	yes	no	toothbrush	daily	1-10	good	no	secondary	8.085	minimal depression 1-10	goverenment	never or almost never	almost everyday	never	<3hrs of screen time	adequate	skool goin	yes	educated	underweight	improved	2	dontknow	yes	not allergic	fair	rarely or never	oftenly	never or rarely	educated	infrequent	yes	toothbrush	good	ash mud	Class-12	Low (<= 9)inschool	thirteen to fifteen	male	Medium dietary diversity(4 and 5 food groups)	4	Moderate Food Insecure
398	Water is available	uneducated	improved	inactive	3-4	always	not working	no	no	toothbrush	daily	1-10	very good	no	secondary	8.085	minimal depression 1-10	goverenment	never or almost never	almost everyday	never	>3hrs of screen time	adequate	skool goin	yes	educated	normal	improved	1	none	yes	not allergic	good	rarely or never	rarely or never	never or rarely	uneducated	everyday	no	toothbrush	good	bar soap	Class-05	Low (<= 9)inschool	sixteen to 19	male	Medium dietary diversity(4 and 5 food groups)	4	Moderate Food Insecure
399	Water is available	uneducated	unimproved	inactive	3-4	always	not working	yes	no	toothbrush	weekly	1-10	excellent	no	uneducaed	9.16667	minimal depression 1-10	not school going	always	almost everyday	sometimes eat b/w meals	>3hrs of screen time	inadequate	notgoing skol	no	uneducated	underweight	unimproved	1	none	yes	allergic	excellent	rarely or never	oftenly	never or rarely	uneducated	everyday	yes	toothbrush	good	bar soap	Never attended school	Medium (> 9 and <= 10)inschool	ten to twelve	female	Lowest dietary diversity(≤ 3 food groups)	2	Severely Food Insecure
400	Water is not available	uneducated	unimproved	inactive	3-4	always	not working	yes	no	miswak	daily	1-10	excellent	no	uneducaed	9.16667	minimal depression 1-10	not school going	always	almost everyday	sometimes eat b/w meals	>3hrs of screen time	inadequate	notgoing skol	no	uneducated	underweight	unimproved	1	none	yes	not allergic	excellent	rarely or never	rarely or never	stomach ache oftently	educated	everyday	yes	miswak	good	no soap available	Class-10	Medium (> 9 and <= 10)inschool	thirteen to fifteen	female	High dietary diversity(≥ 6 food groups)	6	Severely Food Insecure
401	Water is available	uneducated	unimproved	inactive	3-4	always	7-12	yes	yes	miswak	daily	1-10	very good	no	didnt specify0	9.16667	minimal depression 1-10	goverenment	always	almost everyday	always eat b/w meals	>3hrs of screen time	adequate	notgoing skol	yes	educated	underweight	unimproved	1	asthma	yes	allergic	excellent	rarely or never	oftenly	never or rarely	educated	everyday	yes	miswak	good	bar soap	Never attended school	Low (<= 9)inschool	sixteen to 19	male	Lowest dietary diversity(≤ 3 food groups)	3	Severely Food Insecure
402	Water is available	uneducated	unimproved	inactive	3-4	always	not working	no	no	miswak	weekly	1-10	very good	no	uneducaed	9.16667	minimal depression 1-10	not school going	always	almost everyday	sometimes eat b/w meals	>3hrs of screen time	adequate	notgoing skol	no	uneducated	underweight	unimproved	1	none	yes	not allergic	excellent	rarely or never	rarely or never	never or rarely	uneducated	infrequent	no	miswak	good	bar soap	Never attended school	Low (<= 9)inschool	sixteen to 19	female	High dietary diversity(≥ 6 food groups)	6	Severely Food Insecure
403	Water is available	uneducated	unimproved	inactive	3-4	never	4-6	yes	yes	miswak	sometimes	1-10	very good	no	uneducaed	9.16667	minimal depression 1-10	not school going	sometimes	never or sometimes	sometimes eat b/w meals	>3hrs of screen time	adequate	notgoing skol	no	uneducated	normal	unimproved	1	none	yes	allergic	excellent	rarely or never	rarely or never	never or rarely	uneducated	everyday	yes	miswak	fairly good	bar soap	Never attended school	Low (<= 9)inschool	thirteen to fifteen	female	Medium dietary diversity(4 and 5 food groups)	5	Milld Food Insecure
404	Water is not available	uneducated	unimproved	inactive	5times	always	not working	no	no	miswak	weekly	1-10	average	no	didnt specify0	9.16667	minimal depression 1-10	others	never or almost never	almost everyday	always eat b/w meals	<3hrs of screen time	inadequate	notgoing skol	yes	educated	underweight	unimproved	1	none	yes	not allergic	fair	rarely or never	rarely or never	never or rarely	uneducated	everyday	no	miswak	good	no soap available	Never attended school	Medium (> 9 and <= 10)inschool	thirteen to fifteen	female	Medium dietary diversity(4 and 5 food groups)	4	Severely Food Insecure
405	Water is available	uneducated	unimproved	inactive	3-4	never	not working	yes	no	miswak	sometimes	1-10	average	no	didnt specify0	9.16667	minimal depression 1-10	others	never or almost never	never or sometimes	always eat b/w meals	>3hrs of screen time	adequate	notgoing skol	yes	educated	normal	unimproved	2	none	yes	not allergic	fair	rarely or never	rarely or never	never or rarely	uneducated	everyday	yes	miswak	bad	ash mud	Never attended school	Low (<= 9)inschool	ten to twelve	male	Medium dietary diversity(4 and 5 food groups)	5	Severely Food Insecure
406	Water is available	uneducated	unimproved	inactive	5times	never	not working	yes	no	miswak	weekly	1-10	average	no	primary	9.16667	minimal depression 1-10	goverenment	never or almost never	never or sometimes	sometimes eat b/w meals	<3hrs of screen time	adequate	skool goin	yes	educated	underweight	unimproved	1	none	yes	not allergic	fair	rarely or never	rarely or never	stomach ache oftently	uneducated	not at all	yes	miswak	good	bar soap	Class-10	Low (<= 9)inschool	ten to twelve	male	Medium dietary diversity(4 and 5 food groups)	5	Severely Food Insecure
407	Water is available	uneducated	unimproved	inactive	3-4	never	4-6	yes	yes	miswak	sometimes	1-10	very good	no	primary	9.16667	minimal depression 1-10	goverenment	always	never or sometimes	sometimes eat b/w meals	<3hrs of screen time	inadequate	skool goin	yes	educated	underweight	unimproved	1	none	yes	not allergic	good	rarely or never	rarely or never	never or rarely	uneducated	not at all	yes	miswak	good	bar soap	Class-10	Medium (> 9 and <= 10)inschool	thirteen to fifteen	male	Lowest dietary diversity(≤ 3 food groups)	3	Severely Food Insecure
408	Water is available	uneducated	unimproved	inactive	5times	always	4-6	no	yes	miswak	daily	1-10	good	no	uneducaed	9.16667	minimal depression 1-10	not school going	never or almost never	almost everyday	always eat b/w meals	<3hrs of screen time	adequate	notgoing skol	no	uneducated	underweight	unimproved	1	none	yes	not allergic	good	rarely or never	rarely or never	never or rarely	uneducated	not at all	no	miswak	good	no soap available	Never attended school	Low (<= 9)inschool	ten to twelve	female	Medium dietary diversity(4 and 5 food groups)	5	Severely Food Insecure
409	Water is available	uneducated	unimproved	moderate vigorous	3-4	always	not working	yes	no	miswak	weekly	1-10	excellent	no	uneducaed	9.16667	minimal depression 1-10	not school going	always	almost everyday	sometimes eat b/w meals	>3hrs of screen time	inadequate	notgoing skol	no	uneducated	underweight	unimproved	1	none	yes	not allergic	excellent	rarely or never	rarely or never	never or rarely	uneducated	everyday	yes	miswak	good	no soap available	Never attended school	Medium (> 9 and <= 10)inschool	thirteen to fifteen	male	Medium dietary diversity(4 and 5 food groups)	5	Severely Food Insecure
410	Water is available	uneducated	unimproved	inactive	5times	always	not working	yes	no	miswak	weekly	1-10	good	no	uneducaed	9.16667	minimal depression 1-10	not school going	sometimes	almost everyday	never	>3hrs of screen time	adequate	notgoing skol	no	uneducated	underweight	unimproved	1	none	yes	not allergic	good	rarely or never	rarely or never	stomach ache oftently	uneducated	everyday	yes	miswak	good	bar soap	Never attended school	Low (<= 9)inschool	ten to twelve	female	Medium dietary diversity(4 and 5 food groups)	5	Severely Food Insecure
411	Water is available	primry	improved	inactive	3-4	always	not working	yes	no	others	daily	1-10	good	no	uneducaed	9.16667	minimal depression 1-10	not school going	always	almost everyday	always eat b/w meals	<3hrs of screen time	inadequate	notgoing skol	no	uneducated	underweight	improved	1	none	no	not allergic	good	rarely or never	oftenly	stomach ache oftently	uneducated	everyday	yes	others	good	bar soap	Never attended school	Medium (> 9 and <= 10)inschool	ten to twelve	female	High dietary diversity(≥ 6 food groups)	6	Severely Food Insecure
412	Water is available	uneducated	unimproved	inactive	5times	always	4-6	yes	yes		never	1-10	good	no	uneducaed	9.16667	minimal depression 1-10	not school going	never or almost never	almost everyday	never	>3hrs of screen time	inadequate	notgoing skol	no	uneducated	underweight	unimproved	1	none	no	not allergic	good	rarely or never	rarely or never	never or rarely	uneducated	everyday	yes		good	bar soap	Never attended school	Medium (> 9 and <= 10)inschool	thirteen to fifteen	male	High dietary diversity(≥ 6 food groups)	6	Severely Food Insecure
413	Water is available	uneducated	unimproved	inactive	3-4	always	not working	yes	no	miswak	weekly	1-10	very good	no	uneducaed	9.16667	minimal depression 1-10	not school going	never or almost never	almost everyday	never	>3hrs of screen time	inadequate	notgoing skol	no	uneducated	underweight	unimproved	1	none	no	not allergic	excellent	rarely or never	rarely or never	never or rarely	uneducated	everyday	yes	miswak	good	bar soap	Never attended school	Medium (> 9 and <= 10)inschool	thirteen to fifteen	male	Medium dietary diversity(4 and 5 food groups)	5	Severely Food Insecure
414	Water is not available	uneducated	unimproved	inactive	5times	never	4-6	yes	yes	miswak	weekly	1-10	good	no	uneducaed	9.16667	minimal depression 1-10	not school going	never or almost never	never or sometimes	sometimes eat b/w meals	<3hrs of screen time	inadequate	notgoing skol	no	uneducated	normal	unimproved	1	none	no	not allergic	good	rarely or never	rarely or never	never or rarely	uneducated	not at all	yes	miswak	good	others	Never attended school	Medium (> 9 and <= 10)inschool	thirteen to fifteen	female	High dietary diversity(≥ 6 food groups)	6	Severely Food Insecure
415	Water is not available	uneducated	unimproved	inactive	3-4	always	4-6	yes	yes	miswak	weekly	1-10	good	no	uneducaed	9.16667	minimal depression 1-10	not school going	never or almost never	almost everyday	sometimes eat b/w meals	<3hrs of screen time	adequate	notgoing skol	no	uneducated	underweight	unimproved	1	none	yes	allergic	good	oftently regularly weekly monthly	rarely or never	never or rarely	educated	everyday	yes	miswak	good	no soap available	Never attended school	Low (<= 9)inschool	sixteen to 19	female	High dietary diversity(≥ 6 food groups)	7	Severely Food Insecure
416	Water is not available	uneducated	unimproved	inactive	3-4	always	7-12	yes	yes	others	sometimes	1-10	poor	no	uneducaed	9.16667	minimal depression 1-10	not school going	always	almost everyday	sometimes eat b/w meals	>3hrs of screen time	adequate	notgoing skol	no	uneducated	underweight	unimproved	1	none	no	not allergic	good	oftently regularly weekly monthly	rarely or never	never or rarely	uneducated	not at all	yes	others	fairly good	others	Class-08	Low (<= 9)inschool	sixteen to 19	male	High dietary diversity(≥ 6 food groups)	6	Severely Food Insecure
417	Water is available	uneducated	unimproved	inactive	3-4	always	not working	yes	no	others	daily	1-10	good	no	uneducaed	9.16667	minimal depression 1-10	not school going	always	almost everyday	always eat b/w meals	<3hrs of screen time	inadequate	notgoing skol	no	uneducated	underweight	unimproved	1	none	no	not allergic	fair	oftently regularly weekly monthly	oftenly	never or rarely	educated	not at all	yes	others	fairly good	no soap available	Never attended school	High (> 10)in school	ten to twelve	female	High dietary diversity(≥ 6 food groups)	8	Severely Food Insecure
418	Water is not available	uneducated	unimproved	inactive	3-4	always	not working	yes	no	finger	daily	1-10	poor	no	uneducaed	9.16667	minimal depression 1-10	not school going	always	almost everyday	always eat b/w meals	<3hrs of screen time	inadequate	notgoing skol	no	uneducated	underweight	unimproved	1	none	no	not allergic	good	rarely or never	oftenly	stomach ache oftently	educated	everyday	yes	others	good	others	Never attended school	Medium (> 9 and <= 10)inschool	ten to twelve	female	Medium dietary diversity(4 and 5 food groups)	5	Severely Food Insecure
419	Water is available	uneducated	unimproved	inactive	3-4	always	0-3	yes	yes	others	sometimes	1-10	average	no	uneducaed	9.16667	minimal depression 1-10	not school going	never or almost never	almost everyday	never	>3hrs of screen time	inadequate	notgoing skol	no	uneducated	underweight	unimproved	2	lungdisease	yes	not allergic	fair	oftently regularly weekly monthly	oftenly	never or rarely	educated	not at all	yes	others	bad	no soap available	Never attended school	Medium (> 9 and <= 10)inschool	thirteen to fifteen	male	Medium dietary diversity(4 and 5 food groups)	5	Severely Food Insecure
420	Water is available	uneducated	unimproved	inactive	3-4	always	not working	yes	no	miswak	daily	1-10	very good	no	primary	9.16667	minimal depression 1-10	goverenment	never or almost never	almost everyday	never	>3hrs of screen time	adequate	skool goin	yes	educated	underweight	unimproved	1	none	yes	not allergic	good	rarely or never	rarely or never	never or rarely	educated	everyday	yes	miswak	good	bar soap	Never attended school	Low (<= 9)inschool	ten to twelve	male	High dietary diversity(≥ 6 food groups)	6	Moderate Food Insecure
421	Water is available	uneducated	unimproved	inactive	3-4	always	not working	yes	no	miswak	daily	1-10	good	no	uneducaed	9.16667	minimal depression 1-10	not school going	never or almost never	almost everyday	never	<3hrs of screen time	inadequate	notgoing skol	no	uneducated	normal	unimproved	1	none	no	not allergic	good	rarely or never	rarely or never	never or rarely	educated	not at all	yes	miswak	good	bar soap	Never attended school	Medium (> 9 and <= 10)inschool	thirteen to fifteen	female	Medium dietary diversity(4 and 5 food groups)	5	Moderate Food Insecure
422	Water is available	uneducated	unimproved	inactive	3-4	always	not working	yes	no	miswak	daily	1-10	good	no	uneducaed	9.16667	minimal depression 1-10	not school going	never or almost never	almost everyday	never	<3hrs of screen time	inadequate	notgoing skol	no	uneducated	underweight	unimproved	1	none	no	not allergic	excellent	rarely or never	rarely or never	never or rarely	educated	not at all	yes	miswak	good	bar soap	Never attended school	Medium (> 9 and <= 10)inschool	ten to twelve	female	Medium dietary diversity(4 and 5 food groups)	5	Food Secure
423	Water is available	uneducated	unimproved	inactive	3-4	always	not working	yes	no	miswak	weekly	1-10	excellent	no	primary	9.16667	minimal depression 1-10	goverenment	never or almost never	almost everyday	never	>3hrs of screen time	inadequate	skool goin	yes	educated	normal	unimproved	1	none	yes	not allergic	excellent	rarely or never	rarely or never	never or rarely	educated	everyday	yes	miswak	good	bar soap	Never attended school	High (> 10)in school	ten to twelve	male	Medium dietary diversity(4 and 5 food groups)	5	Severely Food Insecure
424	Water is available	uneducated	unimproved	inactive	3-4	always	not working	yes	no	miswak	weekly	1-10	good	no	uneducaed	9.16667	minimal depression 1-10	not school going	never or almost never	almost everyday	never	<3hrs of screen time	inadequate	notgoing skol	no	uneducated	underweight	unimproved	1	none	yes	not allergic	good	rarely or never	rarely or never	never or rarely	educated	not at all	yes	miswak	good	bar soap	Never attended school	Medium (> 9 and <= 10)inschool	thirteen to fifteen	female	Medium dietary diversity(4 and 5 food groups)	4	Severely Food Insecure
425	Water is available	uneducated	improved	inactive	3-4	always	7-12	yes	yes	miswak	weekly	1-10	good	no	uneducaed	9.16667	minimal depression 1-10	not school going	never or almost never	almost everyday	sometimes eat b/w meals	>3hrs of screen time	adequate	notgoing skol	no	uneducated	normal	improved	1	none	yes	not allergic	good	rarely or never	rarely or never	never or rarely	uneducated	not at all	yes	miswak	bad	bar soap	Class-04	Low (<= 9)inschool	sixteen to 19	male	Medium dietary diversity(4 and 5 food groups)	5	Moderate Food Insecure
426	Water is available	uneducated	unimproved	inactive	3-4	always	4-6	yes	yes	miswak	weekly	1-10	very good	no	didnt specify0	9.16667	minimal depression 1-10	goverenment	never or almost never	almost everyday	sometimes eat b/w meals	<3hrs of screen time	inadequate	notgoing skol	yes	educated	underweight	unimproved	1	none	yes	allergic	good	rarely or never	rarely or never	never or rarely	educated	not at all	yes	miswak	fairly good	no soap available	Class-05	High (> 10)in school	thirteen to fifteen	male	Medium dietary diversity(4 and 5 food groups)	4	Severely Food Insecure
427	Water is available	uneducated	unimproved	moderate vigorous	3-4	always	7-12	yes	yes	miswak	weekly	1-10	average	no	uneducaed	9.16667	minimal depression 1-10	not school going	never or almost never	almost everyday	always eat b/w meals	>3hrs of screen time	adequate	notgoing skol	no	uneducated	underweight	unimproved	1	none	yes	not allergic	fair	rarely or never	rarely or never	never or rarely	educated	not at all	yes	miswak	good	no soap available	Never attended school	Low (<= 9)inschool	thirteen to fifteen	male	High dietary diversity(≥ 6 food groups)	6	Severely Food Insecure
428	Water is available	uneducated	unimproved	inactive	3-4	always	not working	yes	no	miswak	weekly	1-10	very good	no	uneducaed	9.16667	minimal depression 1-10	not school going	sometimes	almost everyday	sometimes eat b/w meals	>3hrs of screen time	adequate	notgoing skol	no	uneducated	underweight	unimproved	1	none	yes	not allergic	good	rarely or never	rarely or never	stomach ache oftently	educated	everyday	yes	miswak	good	ash mud	Never attended school	Low (<= 9)inschool	ten to twelve	male	Medium dietary diversity(4 and 5 food groups)	5	Severely Food Insecure
429	Water is available	uneducated	unimproved	inactive	3-4	always	not working	yes	no	miswak	weekly	1-10	very good	no	uneducaed	17.1875	minimal depression 1-10	not school going	always	almost everyday	sometimes eat b/w meals	<3hrs of screen time	inadequate	notgoing skol	no	uneducated	underweight	unimproved	1	none	yes	not allergic	excellent	rarely or never	rarely or never	never or rarely	uneducated	everyday	yes	miswak	good	no soap available	Never attended school	Medium (> 9 and <= 10)inschool	ten to twelve	female	Medium dietary diversity(4 and 5 food groups)	5	Severely Food Insecure
430	Water is available	uneducated	unimproved	inactive	3-4	never	7-12	yes	yes	miswak	daily	1-10	good	no	uneducaed	17.1875	minimal depression 1-10	not school going	never or almost never	never or sometimes	never	<3hrs of screen time	adequate	notgoing skol	no	uneducated	normal	unimproved	1	none	yes	allergic	fair	rarely or never	rarely or never	never or rarely	educated	not at all	yes	miswak	bad	bar soap	Never attended school	Low (<= 9)inschool	sixteen to 19	male	High dietary diversity(≥ 6 food groups)	6	Severely Food Insecure
431	Water is available	uneducated	unimproved	inactive	3-4	never	0-3	yes	yes	miswak	sometimes	1-10	excellent	no	secondary	17.1875	minimal depression 1-10	private	sometimes	never or sometimes	always eat b/w meals	<3hrs of screen time	inadequate	skool goin	yes	educated	normal	unimproved	1	none	yes	allergic	excellent	oftently regularly weekly monthly	rarely or never	never or rarely	educated	everyday	yes	miswak	good	no soap available	Class-05	High (> 10)in school	thirteen to fifteen	male	Medium dietary diversity(4 and 5 food groups)	4	Severely Food Insecure
432	Water is available	uneducated	unimproved	inactive	5times	always	not working	no	no	miswak	weekly	1-10	excellent	no	uneducaed	17.1875	minimal depression 1-10	not school going	always	almost everyday	sometimes eat b/w meals	<3hrs of screen time	adequate	notgoing skol	no	uneducated	underweight	unimproved	1	none	yes	not allergic	excellent	rarely or never	rarely or never	never or rarely	educated	not at all	no	miswak	good	bar soap	Never attended school	Low (<= 9)inschool	thirteen to fifteen	female	Lowest dietary diversity(≤ 3 food groups)	3	Severely Food Insecure
433	Water is available	uneducated	unimproved	inactive	3-4	always	not working	no	no	miswak	daily	11-16	excellent	no	uneducaed	17.1875	mild depression 11-20	not school going	sometimes	almost everyday	sometimes eat b/w meals	<3hrs of screen time	inadequate	notgoing skol	no	uneducated	normal	unimproved	1	none	yes	not allergic	excellent	rarely or never	rarely or never	never or rarely	uneducated	not at all	no	miswak	good	bar soap	Never attended school	High (> 10)in school	thirteen to fifteen	male	Lowest dietary diversity(≤ 3 food groups)	3	Severely Food Insecure
434	Water is not available	primry	unimproved	inactive	3-4	never	not working	yes	no	finger	sometimes	1-10	good	no	primary	17.1875	minimal depression 1-10	goverenment	never or almost never	never or sometimes	sometimes eat b/w meals	<3hrs of screen time	inadequate	skool goin	yes	educated	underweight	unimproved	1	none	yes	not allergic	excellent	rarely or never	oftenly	never or rarely	educated	not at all	yes	others	good	others	Class-11	High (> 10)in school	thirteen to fifteen	male	High dietary diversity(≥ 6 food groups)	6	Severely Food Insecure
435	Water is not available	uneducated	unimproved	vigorous physical activity	5times	always	not working	yes	no	miswak	daily	11-16	poor	no	primary	17.1875	mild depression 11-20	goverenment	never or almost never	almost everyday	sometimes eat b/w meals	>3hrs of screen time	inadequate	skool goin	yes	educated	underweight	unimproved	1	other	yes	not allergic	poor	oftently regularly weekly monthly	oftenly	stomach ache oftently	educated	everyday	yes	miswak	good	no soap available	Never attended school	Medium (> 9 and <= 10)inschool	ten to twelve	female	Medium dietary diversity(4 and 5 food groups)	5	Severely Food Insecure
436	Water is not available	uneducated	unimproved	vigorous physical activity	5times	always	not working	yes	no	miswak	weekly	1-10	poor	no	didnt specify0	17.1875	minimal depression 1-10	goverenment	never or almost never	almost everyday	always eat b/w meals	>3hrs of screen time	inadequate	notgoing skol	yes	educated	underweight	unimproved	1	none	yes	not allergic	poor	oftently regularly weekly monthly	oftenly	never or rarely	uneducated	everyday	yes	miswak	good	no soap available	Class-02	Medium (> 9 and <= 10)inschool	ten to twelve	female	Medium dietary diversity(4 and 5 food groups)	5	Severely Food Insecure
437	Water is not available	uneducated	unimproved	inactive	3-4	always	not working	yes	no	miswak	weekly	11-16	average	no	uneducaed	17.1875	mild depression 11-20	not school going	never or almost never	almost everyday	never	<3hrs of screen time	inadequate	notgoing skol	no	uneducated	normal	unimproved	1	none	yes	not allergic	fair	rarely or never	rarely or never	never or rarely	educated	not at all	yes	miswak	good	no soap available	Never attended school	High (> 10)in school	sixteen to 19	female	Lowest dietary diversity(≤ 3 food groups)	3	Severely Food Insecure
438	Water is available	uneducated	unimproved	moderate vigorous	3-4	always	0-3	yes	yes	others	sometimes	1-10	poor	no	primary	17.1875	minimal depression 1-10	goverenment	always	almost everyday	sometimes eat b/w meals	<3hrs of screen time	inadequate	skool goin	yes	educated	underweight	unimproved	1	none	yes	allergic	fair	rarely or never	oftenly	stomach ache oftently	educated	everyday	yes	others	good	bar soap	Never attended school	High (> 10)in school	thirteen to fifteen	male	Lowest dietary diversity(≤ 3 food groups)	3	Severely Food Insecure
439	Water is available	uneducated	improved	vigorous physical activity	3-4	never	not working	yes	no	toothbrush	daily	1-10	very good	no	primary	17.1875	minimal depression 1-10	goverenment	never or almost never	never or sometimes	always eat b/w meals	>3hrs of screen time	inadequate	skool goin	yes	educated	normal	improved	1	none	yes	not allergic	fair	oftently regularly weekly monthly	oftenly	never or rarely	uneducated	everyday	yes	toothbrush	fairly good	bar soap	Never attended school	High (> 10)in school	thirteen to fifteen	male	Medium dietary diversity(4 and 5 food groups)	5	Moderate Food Insecure
440	Water is available	uneducated	unimproved	inactive	3-4	never	not working	yes	no	miswak	daily	11-16	poor	no	uneducaed	17.1875	mild depression 11-20	not school going	never or almost never	never or sometimes	never	>3hrs of screen time	inadequate	notgoing skol	no	uneducated	normal	unimproved	1	none	yes	not allergic	fair	rarely or never	rarely or never	stomach ache oftently	uneducated	everyday	yes	miswak	good	ash mud	Never attended school	High (> 10)in school	thirteen to fifteen	female	Lowest dietary diversity(≤ 3 food groups)	2	Severely Food Insecure
441	Water is available	uneducated	unimproved	inactive	3-4	always	not working	no	no	miswak	daily	1-10	excellent	no	uneducaed	17.1875	minimal depression 1-10	not school going	always	almost everyday	always eat b/w meals	<3hrs of screen time	adequate	notgoing skol	no	uneducated	obesity	unimproved	2	none	yes	not allergic	good	oftently regularly weekly monthly	rarely or never	never or rarely	educated	not at all	no	miswak	good	bar soap	Never attended school	Low (<= 9)inschool	sixteen to 19	female	Lowest dietary diversity(≤ 3 food groups)	3	Severely Food Insecure
442	Water is available	uneducated	unimproved	inactive	3-4	always	not working	no	no	toothbrush	daily	1-10	excellent	no	uneducaed	17.1875	minimal depression 1-10	not school going	always	almost everyday	sometimes eat b/w meals	<3hrs of screen time	adequate	notgoing skol	no	uneducated	obesity	unimproved	1	none	yes	not allergic	excellent	oftently regularly weekly monthly	rarely or never	never or rarely	uneducated	not at all	no	toothbrush	good	bar soap	Never attended school	Low (<= 9)inschool	sixteen to 19	female	Medium dietary diversity(4 and 5 food groups)	5	Severely Food Insecure
443	Water is available	uneducated	unimproved	vigorous physical activity	5times	always	not working	yes	no	miswak	weekly	1-10	average	no	uneducaed	17.1875	minimal depression 1-10	not school going	sometimes	almost everyday	always eat b/w meals	<3hrs of screen time	adequate	notgoing skol	no	uneducated	underweight	unimproved	1	none	yes	allergic	fair	rarely or never	rarely or never	stomach ache oftently	educated	not at all	yes	miswak	good	ash mud	Never attended school	Low (<= 9)inschool	ten to twelve	female	Medium dietary diversity(4 and 5 food groups)	4	Severely Food Insecure
444	Water is available	uneducated	improved	vigorous physical activity	3-4	always	not working	yes	no	miswak	daily	1-10	good	no	secondary	11	minimal depression 1-10	goverenment	always	almost everyday	always eat b/w meals	<3hrs of screen time	adequate	skool goin	yes	educated	underweight	improved	1	none	yes	allergic	good	rarely or never	rarely or never	never or rarely	educated	everyday	yes	miswak	good	bar soap	Class-12	Low (<= 9)inschool	thirteen to fifteen	male	Medium dietary diversity(4 and 5 food groups)	4	Moderate Food Insecure
445	Water is available	uneducated	unimproved	vigorous physical activity	5times	never	not working	yes	no	miswak	daily	21-30	good	no	didnt specify0	11	moderate to severe>21	goverenment	sometimes	never or sometimes	sometimes eat b/w meals	<3hrs of screen time	inadequate	notgoing skol	yes	educated	normal	unimproved	1	none	no	allergic	poor	rarely or never	rarely or never	never or rarely	educated	everyday	yes	miswak	bad	bar soap	Never attended school	Medium (> 9 and <= 10)inschool	sixteen to 19	female	Medium dietary diversity(4 and 5 food groups)	5	Severely Food Insecure
446	Water is available	secondary	unimproved	inactive	3-4	always	not working	yes	no	toothbrush	daily	11-16	good	no	secondary	11	mild depression 11-20	goverenment	never or almost never	almost everyday	sometimes eat b/w meals	>3hrs of screen time	inadequate	skool goin	yes	educated	normal	unimproved	2	none	no	not allergic	good	rarely or never	rarely or never	never or rarely	uneducated	everyday	yes	toothbrush	good	bar soap	Class-12	High (> 10)in school	thirteen to fifteen	male	High dietary diversity(≥ 6 food groups)	6	Food Secure
447	Water is available	uneducated	unimproved	inactive	3-4	always	not working	yes	no	miswak	sometimes	1-10	good	no	primary	11	minimal depression 1-10	goverenment	never or almost never	almost everyday	sometimes eat b/w meals	<3hrs of screen time	inadequate	skool goin	yes	educated	normal	unimproved	1	none	yes	allergic	excellent	rarely or never	rarely or never	never or rarely	educated	not at all	yes	miswak	good	bar soap	Class-12	Medium (> 9 and <= 10)inschool	ten to twelve	male	High dietary diversity(≥ 6 food groups)	6	Severely Food Insecure
448	Water is available	uneducated	unimproved	moderate vigorous	3-4	never	not working	yes	no	miswak	daily	1-10	good	no	didnt specify0	11	minimal depression 1-10	goverenment	sometimes	never or sometimes	sometimes eat b/w meals	>3hrs of screen time	inadequate	notgoing skol	yes	educated	underweight	unimproved	1	none	yes	not allergic	poor	oftently regularly weekly monthly	rarely or never	never or rarely	educated	not at all	yes	miswak	good	bar soap	Never attended school	Medium (> 9 and <= 10)inschool	thirteen to fifteen	female	Medium dietary diversity(4 and 5 food groups)	4	Severely Food Insecure
449	Water is available	primry	unimproved	moderate vigorous	3-4	always	not working	yes	no	miswak	daily	1-10	excellent	no	primary	11	minimal depression 1-10	goverenment	never or almost never	almost everyday	sometimes eat b/w meals	>3hrs of screen time	adequate	skool goin	yes	educated	normal	unimproved	1	none	yes	allergic	good	rarely or never	rarely or never	never or rarely	educated	everyday	yes	miswak	fairly good	no soap available	Class-12	Low (<= 9)inschool	sixteen to 19	male	Medium dietary diversity(4 and 5 food groups)	5	Food Secure
450	Water is available	uneducated	unimproved	inactive	3-4	always	not working	yes	no	miswak	weekly	1-10	very good	no	primary	11	minimal depression 1-10	goverenment	never or almost never	almost everyday	sometimes eat b/w meals	>3hrs of screen time	adequate	skool goin	yes	educated	underweight	unimproved	1	none	yes	allergic	good	rarely or never	rarely or never	stomach ache oftently	uneducated	everyday	yes	miswak	good	bar soap	Class-10	Low (<= 9)inschool	ten to twelve	male	Medium dietary diversity(4 and 5 food groups)	4	Severely Food Insecure
451	Water is not available	uneducated	unimproved	inactive	3-4	always	not working	yes	no	miswak	weekly	1-10	very good	no	uneducaed	11	minimal depression 1-10	not school going	always	almost everyday	sometimes eat b/w meals	<3hrs of screen time	inadequate	notgoing skol	no	uneducated	underweight	unimproved	1	none	yes	not allergic	good	rarely or never	oftenly	never or rarely	educated	not at all	yes	miswak	good	no soap available	Class-02	Medium (> 9 and <= 10)inschool	ten to twelve	female	High dietary diversity(≥ 6 food groups)	6	Severely Food Insecure
452	Water is not available	uneducated	unimproved	inactive	5times	never	not working	yes	no	miswak	daily	17-20	poor	no	uneducaed	11	mild depression 11-20	not school going	always	never or sometimes	never	<3hrs of screen time	inadequate	notgoing skol	no	uneducated	underweight	unimproved	1	asthma	no	allergic	poor	oftently regularly weekly monthly	oftenly	never or rarely	uneducated	not at all	yes	miswak	bad	no soap available	Never attended school	Medium (> 9 and <= 10)inschool	thirteen to fifteen	female	Medium dietary diversity(4 and 5 food groups)	5	Severely Food Insecure
453	Water is available	uneducated	unimproved	moderate vigorous	5times	never	not working	yes	no	miswak	daily	1-10	poor	no	primary	11	minimal depression 1-10	goverenment	never or almost never	never or sometimes	sometimes eat b/w meals	<3hrs of screen time	inadequate	skool goin	yes	educated	underweight	unimproved	2	none	no	not allergic	fair	oftently regularly weekly monthly	rarely or never	never or rarely	educated	not at all	yes	miswak	fairly good	no soap available	Never attended school	Medium (> 9 and <= 10)inschool	ten to twelve	male	Medium dietary diversity(4 and 5 food groups)	4	Severely Food Insecure
454	Water is available	uneducated	unimproved	inactive	3-4	always	not working	yes	no	toothbrush	daily	1-10	very good	no	primary	11	minimal depression 1-10	goverenment	always	almost everyday	always eat b/w meals	<3hrs of screen time	adequate	skool goin	yes	educated	underweight	unimproved	1	none	yes	not allergic	excellent	oftently regularly weekly monthly	rarely or never	never or rarely	educated	everyday	yes	toothbrush	good	bar soap	Never attended school	Low (<= 9)inschool	ten to twelve	male	Lowest dietary diversity(≤ 3 food groups)	2	Severely Food Insecure
455	Water is available	primry	improved	inactive	3-4	always	not working	yes	no	toothbrush	daily	1-10	excellent	no	uneducaed	11	minimal depression 1-10	not school going	never or almost never	almost everyday	never	>3hrs of screen time	inadequate	notgoing skol	no	uneducated	obesity	improved	1	none	no	not allergic	good	rarely or never	rarely or never	never or rarely	educated	everyday	yes	toothbrush	good	bar soap	Class-05	Medium (> 9 and <= 10)inschool	sixteen to 19	female	Medium dietary diversity(4 and 5 food groups)	4	Moderate Food Insecure
456	Water is available	uneducated	improved	inactive	3-4	always	not working	yes	no	toothbrush	daily	1-10	excellent	no	highre secondary	11	minimal depression 1-10	goverenment	sometimes	almost everyday	sometimes eat b/w meals	>3hrs of screen time	adequate	skool goin	yes	educated	underweight	improved	2	none	yes	not allergic	excellent	oftently regularly weekly monthly	rarely or never	never or rarely	uneducated	everyday	yes	toothbrush	good	bar soap	Class-05	Low (<= 9)inschool	sixteen to 19	male	Medium dietary diversity(4 and 5 food groups)	5	Severely Food Insecure
457	Water is available	secondary	unimproved	inactive	3-4	always	not working	yes	no	toothbrush	daily	1-10	good	no	primary	11	minimal depression 1-10	goverenment	always	almost everyday	always eat b/w meals	<3hrs of screen time	adequate	skool goin	yes	educated	normal	unimproved	1	none	yes	not allergic	excellent	rarely or never	oftenly	never or rarely	educated	everyday	yes	toothbrush	good	bar soap	Class-08	Low (<= 9)inschool	thirteen to fifteen	female	Medium dietary diversity(4 and 5 food groups)	5	Severely Food Insecure
458	Water is available	primry	improved	inactive	3-4	always	not working	yes	no	toothbrush	daily	1-10	excellent	no	primary	11	minimal depression 1-10	goverenment	never or almost never	almost everyday	always eat b/w meals	>3hrs of screen time	inadequate	skool goin	yes	educated	underweight	improved	2	none	yes	not allergic	excellent	rarely or never	rarely or never	never or rarely	educated	everyday	yes	toothbrush	good	bar soap	Class-05	Medium (> 9 and <= 10)inschool	thirteen to fifteen	female	Medium dietary diversity(4 and 5 food groups)	4	Milld Food Insecure
459	Water is available	uneducated	unimproved	inactive	3-4	always	not working	yes	no	toothbrush	daily	1-10	very good	no	primary	11	minimal depression 1-10	private	never or almost never	almost everyday	never	>3hrs of screen time	adequate	skool goin	yes	educated	underweight	unimproved	1	none	yes	not allergic	good	rarely or never	rarely or never	never or rarely	educated	infrequent	yes	toothbrush	good	bar soap	Class-10	Low (<= 9)inschool	thirteen to fifteen	male	Medium dietary diversity(4 and 5 food groups)	5	Severely Food Insecure
460	Water is available	primry	improved	inactive	3-4	always	not working	yes	no	toothbrush	daily	1-10	excellent	no	primary	11	minimal depression 1-10	goverenment	never or almost never	almost everyday	never	>3hrs of screen time	inadequate	skool goin	yes	educated	underweight	improved	2	none	yes	not allergic	good	rarely or never	rarely or never	never or rarely	educated	everyday	yes	toothbrush	good	bar soap	Class-05	Medium (> 9 and <= 10)inschool	ten to twelve	male	Medium dietary diversity(4 and 5 food groups)	5	Food Secure
461	Water is available	uneducated	unimproved	inactive	3-4	always	not working	yes	no	miswak	daily	1-10	excellent	no	uneducaed	11	minimal depression 1-10	not school going	never or almost never	almost everyday	never	>3hrs of screen time	inadequate	notgoing skol	no	uneducated	normal	unimproved	1	none	yes	not allergic	excellent	rarely or never	rarely or never	never or rarely	uneducated	everyday	yes	miswak	fairly good	bar soap	Never attended school	Medium (> 9 and <= 10)inschool	thirteen to fifteen	female	Medium dietary diversity(4 and 5 food groups)	4	Severely Food Insecure
462	Water is available	uneducated	unimproved	inactive	5times	always	not working	yes	no	toothbrush	daily	1-10	good	no	secondary	11	minimal depression 1-10	goverenment	always	almost everyday	sometimes eat b/w meals	<3hrs of screen time	adequate	skool goin	yes	educated	underweight	unimproved	1	none	yes	not allergic	excellent	rarely or never	rarely or never	never or rarely	educated	everyday	yes	toothbrush	good	bar soap	Never attended school	Low (<= 9)inschool	sixteen to 19	male	Medium dietary diversity(4 and 5 food groups)	5	Severely Food Insecure
463	Water is available	uneducated	unimproved	inactive	5times	always	not working	yes	no	miswak	weekly	1-10	average	no	didnt specify0	11	minimal depression 1-10	goverenment	always	almost everyday	always eat b/w meals	<3hrs of screen time	adequate	notgoing skol	yes	educated	underweight	unimproved	1	none	yes	not allergic	good	rarely or never	rarely or never	never or rarely	educated	not at all	yes	miswak	good	no soap available	Never attended school	Low (<= 9)inschool	ten to twelve	male	Medium dietary diversity(4 and 5 food groups)	5	Severely Food Insecure
464	Water is available	uneducated	unimproved	inactive	3-4	never	not working	yes	no	miswak	sometimes	1-10	poor	no	uneducaed	11	minimal depression 1-10	not school going	never or almost never	never or sometimes	sometimes eat b/w meals	<3hrs of screen time	inadequate	notgoing skol	no	uneducated	underweight	unimproved	1	asthma	no	allergic	poor	oftently regularly weekly monthly	oftenly	stomach ache oftently	educated	not at all	yes	miswak	good	no soap available	Never attended school	High (> 10)in school	thirteen to fifteen	female	High dietary diversity(≥ 6 food groups)	6	Severely Food Insecure
465	Water is available	uneducated	unimproved	inactive	3-4	never	not working	yes	no	miswak	sometimes	1-10	average	no	uneducaed	11	minimal depression 1-10	not school going	never or almost never	never or sometimes	sometimes eat b/w meals	<3hrs of screen time	inadequate	notgoing skol	no	uneducated	underweight	unimproved	1	none	yes	not allergic	good	rarely or never	rarely or never	never or rarely	educated	not at all	yes	miswak	good	no soap available	Never attended school	Medium (> 9 and <= 10)inschool	thirteen to fifteen	female	High dietary diversity(≥ 6 food groups)	6	Severely Food Insecure
466	Water is available	uneducated	unimproved	inactive	3-4	never	not working	yes	no	miswak	daily	1-10	poor	no	uneducaed	11	minimal depression 1-10	not school going	always	never or sometimes	always eat b/w meals	<3hrs of screen time	inadequate	notgoing skol	no	uneducated	normal	unimproved	1	none	no	not allergic	fair	rarely or never	oftenly	stomach ache oftently	uneducated	not at all	yes	miswak	good	no soap available	Class-08	Medium (> 9 and <= 10)inschool	thirteen to fifteen	female	High dietary diversity(≥ 6 food groups)	6	Severely Food Insecure
467	Water is available	uneducated	unimproved	vigorous physical activity	5times	never	not working	yes	no	miswak	weekly	1-10	average	no	uneducaed	11	minimal depression 1-10	not school going	never or almost never	never or sometimes	never	<3hrs of screen time	inadequate	notgoing skol	no	uneducated	underweight	unimproved	1	none	no	not allergic	poor	oftently regularly weekly monthly	rarely or never	stomach ache oftently	uneducated	not at all	yes	miswak	fairly good	bar soap	Never attended school	Medium (> 9 and <= 10)inschool	thirteen to fifteen	female	Medium dietary diversity(4 and 5 food groups)	4	Severely Food Insecure
468	Water is available	uneducated	unimproved	inactive	3-4	always	7-12	yes	yes	miswak	weekly	1-10	excellent	no	uneducaed	11	minimal depression 1-10	not school going	never or almost never	almost everyday	sometimes eat b/w meals	>3hrs of screen time	inadequate	notgoing skol	no	uneducated	underweight	unimproved	1	none	yes	not allergic	good	rarely or never	rarely or never	never or rarely	uneducated	everyday	yes	miswak	fairly good	no soap available	Never attended school	Medium (> 9 and <= 10)inschool	sixteen to 19	male	Medium dietary diversity(4 and 5 food groups)	5	Severely Food Insecure
469	Water is available	uneducated	unimproved	moderate vigorous	3-4	always	not working	yes	no	miswak	weekly	1-10	excellent	no	uneducaed	11.9396	minimal depression 1-10	not school going	always	almost everyday	sometimes eat b/w meals	<3hrs of screen time	adequate	notgoing skol	no	uneducated	underweight	unimproved	1	none	yes	not allergic	excellent	rarely or never	rarely or never	never or rarely	educated	not at all	yes	miswak	good	no soap available	Never attended school	Low (<= 9)inschool	ten to twelve	female	Medium dietary diversity(4 and 5 food groups)	4	Severely Food Insecure
470	Water is available	uneducated	unimproved	inactive	3-4	never	0-3	yes	yes	miswak	sometimes	1-10	good	no	primary	11.9396	minimal depression 1-10	goverenment	always	never or sometimes	always eat b/w meals	<3hrs of screen time	adequate	skool goin	yes	educated	underweight	unimproved	1	none	no	not allergic	excellent	rarely or never	rarely or never	never or rarely	uneducated	not at all	yes	miswak	fairly good	no soap available	Class-05	Low (<= 9)inschool	ten to twelve	female	High dietary diversity(≥ 6 food groups)	7	Severely Food Insecure
471	Water is available	uneducated	unimproved	vigorous physical activity	3-4	never	4-6	yes	yes	miswak	weekly	1-10	good	no	primary	11.9396	minimal depression 1-10	goverenment	sometimes	never or sometimes	sometimes eat b/w meals	<3hrs of screen time	adequate	skool goin	yes	educated	underweight	unimproved	2	none	yes	allergic	fair	oftently regularly weekly monthly	rarely or never	stomach ache oftently	educated	not at all	yes	miswak	good	bar soap	Never attended school	Low (<= 9)inschool	thirteen to fifteen	male	Medium dietary diversity(4 and 5 food groups)	4	Severely Food Insecure
472	Water is available	uneducated	improved	moderate vigorous	3-4	always	not working	yes	no	miswak	weekly	1-10	excellent	no	primary	11.9396	minimal depression 1-10	goverenment	sometimes	almost everyday	sometimes eat b/w meals	<3hrs of screen time	adequate	skool goin	yes	educated	underweight	improved	2	none	yes	not allergic	excellent	rarely or never	rarely or never	never or rarely	educated	not at all	yes	miswak	good	bar soap	Class-10	Low (<= 9)inschool	ten to twelve	male	Medium dietary diversity(4 and 5 food groups)	4	Food Secure
473	Water is available	uneducated	unimproved	inactive	3-4	always	not working	yes	no	miswak	weekly	1-10	very good	no	primary	11.9396	minimal depression 1-10	goverenment	always	almost everyday	sometimes eat b/w meals	<3hrs of screen time	inadequate	skool goin	yes	educated	underweight	unimproved	1	none	yes	allergic	good	rarely or never	rarely or never	stomach ache oftently	educated	not at all	yes	miswak	good	no soap available	Never attended school	Medium (> 9 and <= 10)inschool	ten to twelve	female	Medium dietary diversity(4 and 5 food groups)	5	Severely Food Insecure
474	Water is available	uneducated	unimproved	inactive	3-4	always	not working	yes	no	miswak	sometimes	1-10	poor	no	primary	11.9396	minimal depression 1-10	goverenment	never or almost never	almost everyday	sometimes eat b/w meals	<3hrs of screen time	adequate	skool goin	yes	educated	underweight	unimproved	1	none	yes	not allergic	fair	oftently regularly weekly monthly	oftenly	stomach ache oftently	educated	not at all	yes	miswak	good	bar soap	Never attended school	Low (<= 9)inschool	ten to twelve	male	Medium dietary diversity(4 and 5 food groups)	5	Severely Food Insecure
475	Water is available	uneducated	unimproved	vigorous physical activity	5times	never	0-3	yes	yes	miswak	sometimes	1-10	average	no	uneducaed	11.9396	minimal depression 1-10	not school going	sometimes	never or sometimes	sometimes eat b/w meals	<3hrs of screen time	adequate	notgoing skol	no	uneducated	underweight	unimproved	1	none	yes	not allergic	poor	oftently regularly weekly monthly	rarely or never	never or rarely	uneducated	everyday	yes	miswak	bad	no soap available	Never attended school	Low (<= 9)inschool	ten to twelve	male	Medium dietary diversity(4 and 5 food groups)	5	Severely Food Insecure
476	Water is available	uneducated	unimproved	inactive	5times	never	4-6	yes	yes	miswak	daily	31-40	poor	no	secondary	11.9396	moderate to severe>21	private	never or almost never	never or sometimes	sometimes eat b/w meals	>3hrs of screen time	adequate	skool goin	yes	educated	normal	unimproved	2	none	yes	not allergic	poor	oftently regularly weekly monthly	oftenly	never or rarely	educated	everyday	yes	miswak	fairly good	no soap available	Never attended school	Low (<= 9)inschool	sixteen to 19	male	Medium dietary diversity(4 and 5 food groups)	4	Food Secure
477	Water is available	uneducated	unimproved	inactive	3-4	always	not working	yes	no	miswak	daily	1-10	good	no	primary	11.9396	minimal depression 1-10	goverenment	always	almost everyday	sometimes eat b/w meals	<3hrs of screen time		skool goin	yes	educated	underweight	unimproved	1	none	yes	not allergic	fair	rarely or never	oftenly	never or rarely	educated	not at all	yes	miswak	fairly good	bar soap	Class-05		ten to twelve	male	Medium dietary diversity(4 and 5 food groups)	5	Severely Food Insecure
478	Water is available	uneducated	unimproved	inactive	3-4	always	not working	yes	no	miswak	weekly	1-10	excellent	no	secondary	11.9396	minimal depression 1-10	goverenment	never or almost never	almost everyday	never	>3hrs of screen time	inadequate	skool goin	yes	educated	underweight	unimproved	1	none	yes	not allergic	excellent	rarely or never	rarely or never	never or rarely	educated	everyday	yes	miswak	fairly good	bar soap	Class-05	Medium (> 9 and <= 10)inschool	thirteen to fifteen	male	Medium dietary diversity(4 and 5 food groups)	5	Severely Food Insecure
479	Water is available	uneducated	unimproved	inactive	3-4	always	not working	yes	no	miswak	daily	1-10	excellent	no	secondary	11.9396	minimal depression 1-10	goverenment	never or almost never	almost everyday	never	>3hrs of screen time	adequate	skool goin	yes	educated	underweight	unimproved	1	asthma	yes	not allergic	good	rarely or never	rarely or never	never or rarely	educated	everyday	yes	miswak	fairly good	bar soap	Class-05	Low (<= 9)inschool	sixteen to 19	male	Medium dietary diversity(4 and 5 food groups)	5	Moderate Food Insecure
480	Water is available	uneducated	unimproved	inactive	5times	always	not working	yes	no	miswak	daily	1-10	good	no	uneducaed	11.9396	minimal depression 1-10	not school going	never or almost never	almost everyday	sometimes eat b/w meals	<3hrs of screen time	inadequate	notgoing skol	no	uneducated	underweight	unimproved	1	none	no	not allergic	good	rarely or never	rarely or never	never or rarely	educated	not at all	yes	miswak	fairly good	bar soap	Never attended school	Medium (> 9 and <= 10)inschool	thirteen to fifteen	female	Medium dietary diversity(4 and 5 food groups)	4	Severely Food Insecure
481	Water is available	uneducated	unimproved	inactive	3-4	always	not working	yes	no	miswak	weekly	1-10	good	no	didnt specify0	11.9396	minimal depression 1-10	goverenment	always	almost everyday	sometimes eat b/w meals	<3hrs of screen time	inadequate	notgoing skol	yes	educated	normal	unimproved	2	none	yes	not allergic	good	rarely or never	rarely or never	never or rarely	educated	not at all	yes	miswak	fairly good	bar soap	Never attended school	Medium (> 9 and <= 10)inschool	thirteen to fifteen	male	Medium dietary diversity(4 and 5 food groups)	5	Severely Food Insecure
482	Water is available	uneducated	unimproved	inactive	3-4	always	not working	yes	no	miswak	daily	1-10	average	no	uneducaed	11.9396	minimal depression 1-10	not school going	always	almost everyday	always eat b/w meals	<3hrs of screen time	adequate	notgoing skol	no	uneducated	underweight	unimproved	1	none	yes	not allergic	excellent	rarely or never	rarely or never	never or rarely	uneducated	not at all	yes	miswak	good	bar soap	Class-05	Low (<= 9)inschool	thirteen to fifteen	female	Medium dietary diversity(4 and 5 food groups)	5	Severely Food Insecure
483	Water is available	uneducated	unimproved	inactive	3-4	always	not working	yes	no	miswak	daily	1-10	good	no	uneducaed	11.9396	minimal depression 1-10	not school going	always	almost everyday	never	<3hrs of screen time	adequate	notgoing skol	no	uneducated	underweight	unimproved	1	none	yes	not allergic	excellent	rarely or never	rarely or never	never or rarely	educated	not at all	yes	miswak	good	bar soap	Never attended school	Low (<= 9)inschool	thirteen to fifteen	female	Medium dietary diversity(4 and 5 food groups)	5	Severely Food Insecure
484	Water is available	uneducated	unimproved	inactive	5times	always	not working	yes	no	miswak	weekly	1-10	excellent	no	primary	11.9396	minimal depression 1-10	goverenment	never or almost never	almost everyday	never	<3hrs of screen time	adequate	skool goin	yes	educated	underweight	unimproved	1	none	yes	not allergic	excellent	rarely or never	rarely or never	never or rarely	educated	everyday	yes	miswak	fairly good	bar soap	Class-05	Low (<= 9)inschool	ten to twelve	female	Medium dietary diversity(4 and 5 food groups)	5	Moderate Food Insecure
485	Water is available	uneducated	unimproved	inactive	3-4	never	4-6	yes	yes	miswak	sometimes	1-10	very good	no	secondary	11.9396	minimal depression 1-10	goverenment	never or almost never	never or sometimes	sometimes eat b/w meals	>3hrs of screen time	adequate	skool goin	yes	educated	normal	unimproved	2	none	no	not allergic	good	oftently regularly weekly monthly	rarely or never	stomach ache oftently	educated	everyday	yes	miswak	good	bar soap	Class-10	Low (<= 9)inschool	sixteen to 19	male	High dietary diversity(≥ 6 food groups)	6	Moderate Food Insecure
486	Water is available	uneducated	unimproved	inactive	3-4	never	4-6	yes	yes	miswak	weekly	1-10	average	no	uneducaed	11.9396	minimal depression 1-10	not school going	never or almost never	never or sometimes	sometimes eat b/w meals	<3hrs of screen time	adequate	notgoing skol	no	uneducated	underweight	unimproved	1	none	no	allergic	good	oftently regularly weekly monthly	oftenly	stomach ache oftently	educated	not at all	yes	miswak	good	bar soap	Class-05	Low (<= 9)inschool	thirteen to fifteen	female	Medium dietary diversity(4 and 5 food groups)	5	Severely Food Insecure
487	Water is available	uneducated	unimproved	inactive	5times	always	not working	yes	no	miswak	daily	1-10	excellent	yes	uneducaed	11.9396	minimal depression 1-10	not school going	never or almost never	almost everyday	sometimes eat b/w meals	<3hrs of screen time	inadequate	notgoing skol	no	uneducated	normal	unimproved	1	none	yes	not allergic	good	oftently regularly weekly monthly	rarely or never	never or rarely	educated	not at all	yes	miswak	good	no soap available	Class-02	Medium (> 9 and <= 10)inschool	sixteen to 19	female	Medium dietary diversity(4 and 5 food groups)	5	Moderate Food Insecure
488	Water is available	uneducated	unimproved	inactive	5times	never	not working	yes	no	miswak	daily	1-10	poor	no	primary	11.9396	minimal depression 1-10	goverenment	always	never or sometimes	sometimes eat b/w meals	<3hrs of screen time	adequate	skool goin	yes	educated	underweight	unimproved	1	none	yes	not allergic	excellent	rarely or never	rarely or never	never or rarely	uneducated	not at all	yes	miswak	good	no soap available	Class-10	Low (<= 9)inschool	ten to twelve	female	Medium dietary diversity(4 and 5 food groups)	4	Severely Food Insecure
489	Water is available	uneducated	unimproved	inactive	5times	always	4-6	yes	yes	miswak	weekly	1-10	average	no	secondary	11.9396	minimal depression 1-10	goverenment	sometimes	almost everyday	always eat b/w meals	<3hrs of screen time	adequate	skool goin	yes	educated	underweight	unimproved	1	none	no	allergic	excellent	rarely or never	oftenly	never or rarely	educated	not at all	yes	miswak	good	bar soap	Class-05	Low (<= 9)inschool	ten to twelve	male	Medium dietary diversity(4 and 5 food groups)	4	Food Secure
490	Water is available	uneducated	unimproved	inactive	3-4	always	not working	yes	no	miswak	weekly	1-10	very good	yes	uneducaed	11.9396	minimal depression 1-10	not school going	never or almost never	almost everyday	never	<3hrs of screen time	adequate	notgoing skol	no	uneducated	normal	unimproved	1	none	no	not allergic	good	oftently regularly weekly monthly	rarely or never	never or rarely	uneducated	not at all	yes	miswak	fairly good	bar soap	Class-10	Low (<= 9)inschool	sixteen to 19	female	Medium dietary diversity(4 and 5 food groups)	4	Severely Food Insecure
491	Water is available	uneducated	unimproved	inactive	3-4	always	not working	yes	no	miswak	weekly	1-10	poor	yes	uneducaed	11.9396	minimal depression 1-10	not school going	sometimes	almost everyday	sometimes eat b/w meals	<3hrs of screen time	adequate	notgoing skol	no	uneducated	underweight	unimproved	1	none	no	not allergic	excellent	rarely or never	rarely or never	stomach ache oftently	uneducated	not at all	yes	miswak	fairly good	bar soap	Never attended school	Low (<= 9)inschool	sixteen to 19	female	Medium dietary diversity(4 and 5 food groups)	5	Severely Food Insecure
492	Water is available	primry	improved	inactive	3-4	always	not working	yes	no	miswak	weekly	1-10	excellent	no	didnt specify0	10.5738	minimal depression 1-10	goverenment	never or almost never	almost everyday	never	<3hrs of screen time	adequate	notgoing skol	yes	educated	normal	improved	2	none	yes	not allergic	excellent	rarely or never	rarely or never	never or rarely	educated	not at all	yes	miswak	good	bar soap	Class-08	Low (<= 9)inschool	thirteen to fifteen	female	Medium dietary diversity(4 and 5 food groups)	4	Moderate Food Insecure
493	Water is available	uneducated	unimproved	inactive	3-4	always	not working	yes	no	miswak	sometimes	1-10	very good	no	primary	10.5738	minimal depression 1-10	goverenment	sometimes	almost everyday	always eat b/w meals	>3hrs of screen time	inadequate	skool goin	yes	educated	underweight	unimproved	1	none	yes	not allergic	good	rarely or never	oftenly	never or rarely	uneducated	everyday	yes	miswak	fairly good	bar soap	Never attended school	Medium (> 9 and <= 10)inschool	ten to twelve	male	Medium dietary diversity(4 and 5 food groups)	5	Milld Food Insecure
494	Water is available	primry	unimproved	inactive	5times	always	not working	yes	no	miswak	daily	1-10	good	no	primary	10.5738	minimal depression 1-10	goverenment	sometimes	almost everyday	sometimes eat b/w meals	<3hrs of screen time	adequate	skool goin	yes	educated	normal	unimproved	2	none	yes	allergic	good	rarely or never	oftenly	stomach ache oftently	uneducated	everyday	yes	miswak	good	ash mud	Class-10	Low (<= 9)inschool	ten to twelve	male	Medium dietary diversity(4 and 5 food groups)	4	Severely Food Insecure
495	Water is available	uneducated	unimproved	moderate vigorous	3-4	never	4-6	yes	yes	miswak	weekly	1-10	average	no	uneducaed	10.5738	minimal depression 1-10	not school going	always	never or sometimes	always eat b/w meals	>3hrs of screen time	adequate	notgoing skol	no	uneducated	underweight	unimproved	1	none	yes	allergic	fair	oftently regularly weekly monthly	oftenly	never or rarely	educated	everyday	yes	miswak	fairly good	no soap available	Never attended school	Low (<= 9)inschool	thirteen to fifteen	male	High dietary diversity(≥ 6 food groups)	7	Severely Food Insecure
496	Water is available	uneducated	unimproved	inactive	3-4	always	not working	yes	no	miswak	weekly	1-10	excellent	no	uneducaed	10.5738	minimal depression 1-10	not school going	never or almost never	almost everyday	sometimes eat b/w meals	>3hrs of screen time	adequate	notgoing skol	no	uneducated	underweight	unimproved	1	none	yes	allergic	good	oftently regularly weekly monthly	oftenly	never or rarely	educated	everyday	yes	miswak	good	bar soap	Class-05	Low (<= 9)inschool	sixteen to 19	female	Medium dietary diversity(4 and 5 food groups)	4	Moderate Food Insecure
497	Water is available	uneducated	improved	inactive	3-4	always	not working	yes	no	toothbrush	daily	1-10	excellent	no	secondary	10.5738	minimal depression 1-10	goverenment	never or almost never	almost everyday	sometimes eat b/w meals	>3hrs of screen time	adequate	skool goin	yes	educated	normal	improved	1	none	yes	not allergic	excellent	rarely or never	rarely or never	never or rarely	uneducated	everyday	yes	toothbrush	good	bar soap	Class-05	Low (<= 9)inschool	sixteen to 19	male	Medium dietary diversity(4 and 5 food groups)	4	Food Secure
498	Water is available	uneducated	unimproved	inactive	3-4	never	0-3	yes	yes	miswak	sometimes	11-16	very good	no	uneducaed	10.5738	mild depression 11-20	not school going	sometimes	never or sometimes	sometimes eat b/w meals	<3hrs of screen time	adequate	notgoing skol	no	uneducated	underweight	unimproved	1	none	yes	not allergic	fair	oftently regularly weekly monthly	oftenly	never or rarely	uneducated	not at all	yes	miswak	fairly good	no soap available	Never attended school	Low (<= 9)inschool	thirteen to fifteen	female	High dietary diversity(≥ 6 food groups)	6	Severely Food Insecure
499	Water is available	uneducated	improved	inactive	3-4	always	not working	yes	no	toothbrush	daily	1-10	good	no	primary	10.5738	minimal depression 1-10	goverenment	never or almost never	almost everyday	never	>3hrs of screen time	inadequate	skool goin	yes	educated	normal	improved	1	none	yes	not allergic	excellent	rarely or never	rarely or never	never or rarely	educated	everyday	yes	toothbrush	good	bar soap	Class-10	Medium (> 9 and <= 10)inschool	thirteen to fifteen	male	Medium dietary diversity(4 and 5 food groups)	4	Moderate Food Insecure
500	Water is available	uneducated	unimproved	inactive	3-4	always	not working	yes	no	miswak	weekly	1-10	excellent	no	uneducaed	10.5738	minimal depression 1-10	not school going	always	almost everyday	sometimes eat b/w meals	<3hrs of screen time	adequate	notgoing skol	no	uneducated	underweight	unimproved	1	none	yes	not allergic	good	rarely or never	rarely or never	never or rarely	educated	everyday	yes	miswak	good	bar soap	Class-05	Low (<= 9)inschool	ten to twelve	female	Medium dietary diversity(4 and 5 food groups)	5	Severely Food Insecure
501	Water is available	primry	unimproved	inactive	5times	always	not working	yes	no	toothbrush	sometimes	1-10	good	no	uneducaed	10.5738	minimal depression 1-10	not school going	sometimes	almost everyday	always eat b/w meals	<3hrs of screen time	adequate	notgoing skol	no	uneducated	underweight	unimproved	2	none	no	not allergic	good	rarely or never	rarely or never	never or rarely	educated	everyday	yes	toothbrush	bad	no soap available	Class-10	Low (<= 9)inschool	thirteen to fifteen	female	Medium dietary diversity(4 and 5 food groups)	4	Severely Food Insecure
502	Water is available	uneducated	improved	inactive	3-4	always	not working	yes	no	miswak	daily	1-10	excellent	yes	uneducaed	10.5738	minimal depression 1-10	not school going	never or almost never	almost everyday	sometimes eat b/w meals	<3hrs of screen time	inadequate	notgoing skol	no	uneducated	normal	improved	1	none	no	not allergic	excellent	oftently regularly weekly monthly	rarely or never	never or rarely	educated	infrequent	yes	miswak	good	bar soap	Never attended school	Medium (> 9 and <= 10)inschool	sixteen to 19	female	Medium dietary diversity(4 and 5 food groups)	5	Moderate Food Insecure
503	Water is available	uneducated	unimproved	inactive	3-4	always	not working	yes	no	miswak	daily	1-10	very good	no	uneducaed	10.5738	minimal depression 1-10	not school going	sometimes	almost everyday	sometimes eat b/w meals	>3hrs of screen time	adequate	notgoing skol	no	uneducated	underweight	unimproved	1	asthma	yes	allergic	good	rarely or never	rarely or never	never or rarely	uneducated	everyday	yes	miswak	good	no soap available	Class-05	Low (<= 9)inschool	thirteen to fifteen	female	Medium dietary diversity(4 and 5 food groups)	4	Severely Food Insecure
504	Water is available	uneducated	unimproved	inactive	3-4	always	7-12	yes	yes	toothbrush	daily	1-10	average	no	didnt specify0	10.5738	minimal depression 1-10	private	always	almost everyday	never	<3hrs of screen time	inadequate	notgoing skol	yes	educated	obesity	unimproved	1	none	yes	allergic	fair	rarely or never	rarely or never	never or rarely	educated	everyday	yes	toothbrush	good	bar soap	Class-05	Medium (> 9 and <= 10)inschool	sixteen to 19	male	Lowest dietary diversity(≤ 3 food groups)	3	Severely Food Insecure
505	Water is available	uneducated	unimproved	inactive	3-4	always	not working	yes	no	miswak	weekly	1-10	very good	no	secondary	10.5738	minimal depression 1-10	goverenment	never or almost never	almost everyday	sometimes eat b/w meals	>3hrs of screen time	adequate	skool goin	yes	educated	normal	unimproved	1	none	no	not allergic	excellent	rarely or never	rarely or never	never or rarely	uneducated	everyday	yes	miswak	fairly good	bar soap	Class-12	Low (<= 9)inschool	thirteen to fifteen	female	Medium dietary diversity(4 and 5 food groups)	5	Severely Food Insecure
506	Water is available	uneducated	unimproved	inactive	3-4	always	not working	yes	no	miswak	weekly	1-10	excellent	no	primary	10.5738	minimal depression 1-10	goverenment	never or almost never	almost everyday	never	>3hrs of screen time	inadequate	skool goin	yes	educated	underweight	unimproved	1	none	yes	not allergic	excellent	rarely or never	rarely or never	never or rarely	uneducated	everyday	yes	miswak	fairly good	bar soap	Class-05	High (> 10)in school	ten to twelve	male	Medium dietary diversity(4 and 5 food groups)	5	Severely Food Insecure
507	Water is available	uneducated	unimproved	moderate vigorous	5times	always	not working	yes	no	miswak	daily	1-10	very good	no	primary	10.5738	minimal depression 1-10	goverenment	always	almost everyday	always eat b/w meals	>3hrs of screen time	adequate	skool goin	yes	educated	normal	unimproved	1	none	yes	not allergic	good	rarely or never	rarely or never	never or rarely	uneducated	everyday	yes	miswak	fairly good	no soap available	Class-05	Low (<= 9)inschool	ten to twelve	female	Medium dietary diversity(4 and 5 food groups)	5	Moderate Food Insecure
508	Water is available	uneducated	unimproved	moderate vigorous	3-4	always	4-6	yes	yes	miswak	weekly	1-10	excellent	no	uneducaed	10.5738	minimal depression 1-10	not school going	never or almost never	almost everyday	never	>3hrs of screen time	adequate	notgoing skol	no	uneducated	normal	unimproved	1	none	yes	not allergic	good	oftently regularly weekly monthly	rarely or never	never or rarely	educated	everyday	yes	miswak	good	bar soap	Never attended school	Low (<= 9)inschool	sixteen to 19	male	Medium dietary diversity(4 and 5 food groups)	5	Moderate Food Insecure
509	Water is available	uneducated	unimproved	inactive	3-4	never	not working	yes	no	miswak	weekly	1-10	good	no	uneducaed	10.5738	minimal depression 1-10	not school going	sometimes	never or sometimes	sometimes eat b/w meals	>3hrs of screen time	adequate	notgoing skol	no	uneducated	normal	unimproved	1	none	no	not allergic	good	rarely or never	rarely or never	never or rarely	educated	everyday	yes	miswak	good	bar soap	Never attended school	Low (<= 9)inschool	sixteen to 19	female	High dietary diversity(≥ 6 food groups)	6	Severely Food Insecure
510	Water is available	uneducated	unimproved	inactive	3-4	always	4-6	yes	yes	miswak	daily	1-10	excellent	no	uneducaed	10.5738	minimal depression 1-10	not school going	sometimes	almost everyday	sometimes eat b/w meals	<3hrs of screen time	inadequate	notgoing skol	no	uneducated	normal	unimproved	1	none	yes	allergic	fair	oftently regularly weekly monthly	oftenly	never or rarely	educated	everyday	yes	miswak	good	no soap available	Never attended school	High (> 10)in school	sixteen to 19	female	Medium dietary diversity(4 and 5 food groups)	5	Moderate Food Insecure
511	Water is available	uneducated	unimproved	vigorous physical activity	3-4	always	not working	yes	no	miswak	daily	1-10	very good	no	secondary	10.5738	minimal depression 1-10	goverenment	sometimes	almost everyday	always eat b/w meals	>3hrs of screen time	adequate	skool goin	yes	educated	underweight	unimproved	1	none	yes	not allergic	good	oftently regularly weekly monthly	rarely or never	never or rarely	educated	everyday	yes	miswak	good	no soap available	Class-03	Low (<= 9)inschool	thirteen to fifteen	male	Medium dietary diversity(4 and 5 food groups)	4	Moderate Food Insecure
512	Water is available	uneducated	unimproved	inactive	3-4	never	not working	yes	no	toothbrush	daily	1-10	good	no	uneducaed	10.5738	minimal depression 1-10	not school going	never or almost never	never or sometimes	sometimes eat b/w meals	>3hrs of screen time	adequate	notgoing skol	no	uneducated	normal	unimproved	1	none	yes	not allergic	excellent	rarely or never	oftenly	never or rarely	uneducated	everyday	yes	toothbrush	good	bar soap	Class-10	Low (<= 9)inschool	sixteen to 19	female	Medium dietary diversity(4 and 5 food groups)	5	Moderate Food Insecure
513	Water is available	uneducated	unimproved	inactive	3-4	never	not working	yes	no	toothbrush	daily	1-10	excellent	no	uneducaed	10.5738	minimal depression 1-10	not school going	never or almost never	never or sometimes	sometimes eat b/w meals	>3hrs of screen time	adequate	notgoing skol	no	uneducated	normal	unimproved	1	none	yes	allergic	excellent	rarely or never	oftenly	never or rarely	educated	everyday	yes	toothbrush	good	bar soap	Never attended school	Low (<= 9)inschool	sixteen to 19	female	High dietary diversity(≥ 6 food groups)	6	Milld Food Insecure
514	Water is not available	uneducated	unimproved	vigorous physical activity	5times	always	7-12	yes	yes	miswak	weekly	1-10	very good	yes	didnt specify0	10.5738	minimal depression 1-10	goverenment	sometimes	almost everyday	sometimes eat b/w meals	>3hrs of screen time	adequate	notgoing skol	yes	educated	normal	unimproved	1	none	no	not allergic	excellent	rarely or never	rarely or never	never or rarely	uneducated	not at all	yes	miswak	fairly good	no soap available	Never attended school	Low (<= 9)inschool	sixteen to 19	male	Lowest dietary diversity(≤ 3 food groups)	3	Severely Food Insecure
515	Water is available	uneducated	unimproved	inactive	3-4	never	not working	yes	no	miswak	daily	1-10	poor	no	primary	10.5738	minimal depression 1-10	goverenment	sometimes	never or sometimes	sometimes eat b/w meals	<3hrs of screen time	adequate	skool goin	yes	educated	underweight	unimproved	1	none	yes	not allergic	excellent	rarely or never	rarely or never	never or rarely	uneducated	not at all	yes	miswak	good	no soap available	Never attended school	Low (<= 9)inschool	ten to twelve	male	High dietary diversity(≥ 6 food groups)	9	Severely Food Insecure
516	Water is not available	uneducated	unimproved	inactive	3-4	never	not working	yes	no	miswak	weekly	1-10	good	yes	uneducaed	10.5738	minimal depression 1-10	not school going	always	never or sometimes	sometimes eat b/w meals	<3hrs of screen time	adequate	notgoing skol	no	uneducated	underweight	unimproved	1	none	yes	not allergic	poor	oftently regularly weekly monthly	oftenly	never or rarely	uneducated	not at all	yes	miswak	good	no soap available	Never attended school	Low (<= 9)inschool	sixteen to 19	female	Medium dietary diversity(4 and 5 food groups)	4	Severely Food Insecure
517	Water is available	uneducated	unimproved	inactive	3-4	always	not working	yes	no	miswak	weekly	1-10	excellent	no	primary	10.5738	minimal depression 1-10	goverenment	never or almost never	almost everyday	never	<3hrs of screen time	inadequate	skool goin	yes	educated	normal	unimproved	2	none	no	not allergic	excellent	rarely or never	rarely or never	never or rarely	uneducated	not at all	yes	miswak	fairly good	bar soap	Never attended school	Medium (> 9 and <= 10)inschool	thirteen to fifteen	male	High dietary diversity(≥ 6 food groups)	6	Severely Food Insecure
518	Water is available	uneducated	unimproved	moderate vigorous	3-4	always	not working	yes	no	miswak	daily	1-10	excellent	no	primary	10.5738	minimal depression 1-10	others	sometimes	almost everyday	always eat b/w meals	<3hrs of screen time	adequate	skool goin	yes	educated	underweight	unimproved	1	none	yes	not allergic	excellent	rarely or never	rarely or never	never or rarely	uneducated	everyday	yes	miswak	good	bar soap	Never attended school	Low (<= 9)inschool	thirteen to fifteen	male	Medium dietary diversity(4 and 5 food groups)	4	Severely Food Insecure
519	Water is available	uneducated	unimproved	moderate vigorous	0-2	never	0-3	yes	yes	miswak	sometimes	1-10	excellent	no	uneducaed	10.5738	minimal depression 1-10	not school going	never or almost never	never or sometimes	sometimes eat b/w meals	>3hrs of screen time	adequate	notgoing skol	no	uneducated	underweight	unimproved	1	none	yes	not allergic	excellent	rarely or never	rarely or never	never or rarely	uneducated	everyday	yes	miswak	good	bar soap	Never attended school	Low (<= 9)inschool	thirteen to fifteen	female	Medium dietary diversity(4 and 5 food groups)	5	Severely Food Insecure
520	Water is available	uneducated	unimproved	inactive	3-4	never	not working	yes	no	finger	daily	1-10	very good	no	primary	10.5738	minimal depression 1-10	goverenment	sometimes	never or sometimes	sometimes eat b/w meals	>3hrs of screen time	adequate	skool goin	yes	educated	underweight	unimproved	1	none	yes	not allergic	excellent	rarely or never	oftenly	never or rarely	uneducated	everyday	yes	others	good	bar soap	Never attended school	Low (<= 9)inschool	thirteen to fifteen	male	Medium dietary diversity(4 and 5 food groups)	5	Severely Food Insecure
521	Water is available	uneducated	improved	inactive	3-4	always	not working	yes	no	toothbrush	daily	1-10	excellent	no	uneducaed	10.5738	minimal depression 1-10	not school going	never or almost never	almost everyday	never	<3hrs of screen time	adequate	notgoing skol	no	uneducated	underweight	improved	1	none	yes	allergic	good	oftently regularly weekly monthly	rarely or never	stomach ache oftently	uneducated	everyday	yes	toothbrush	good	bar soap	Class-03	Low (<= 9)inschool	sixteen to 19	female	Medium dietary diversity(4 and 5 food groups)	4	Severely Food Insecure
522	Water is available	uneducated	unimproved	inactive	3-4	always	not working	yes	no	miswak	daily	1-10	very good	no	uneducaed	10.5738	minimal depression 1-10	not school going	sometimes	almost everyday	sometimes eat b/w meals	<3hrs of screen time	adequate	notgoing skol	no	uneducated	underweight	unimproved	1	none	yes	allergic	fair	rarely or never	rarely or never	stomach ache oftently	educated	not at all	yes	miswak	fairly good	no soap available	Never attended school	Low (<= 9)inschool	thirteen to fifteen	female	Medium dietary diversity(4 and 5 food groups)	4	Severely Food Insecure
523	Water is not available	uneducated	unimproved	inactive	3-4	always	not working	yes	no	miswak	daily	1-10	excellent	no	uneducaed	10.5738	minimal depression 1-10	not school going	always	almost everyday	never	<3hrs of screen time	adequate	notgoing skol	no	uneducated	underweight	unimproved	1	none	yes	not allergic	good	rarely or never	rarely or never	never or rarely	educated	everyday	yes	miswak	good	no soap available	Never attended school	Low (<= 9)inschool	ten to twelve	female	Medium dietary diversity(4 and 5 food groups)	4	Severely Food Insecure
524	Water is available	uneducated	unimproved	vigorous physical activity	0-2	never	4-6	yes	yes	miswak	sometimes	1-10	average	no	uneducaed	10.5738	minimal depression 1-10	not school going	never or almost never	never or sometimes	sometimes eat b/w meals	>3hrs of screen time	adequate	notgoing skol	no	uneducated	underweight	unimproved	1	none	yes	not allergic	excellent	rarely or never	rarely or never	never or rarely	uneducated	not at all	yes	miswak	fairly good	no soap available	Never attended school	Low (<= 9)inschool	ten to twelve	male	Medium dietary diversity(4 and 5 food groups)	5	Severely Food Insecure
525	Water is available	uneducated	unimproved	vigorous physical activity	3-4	never	4-6	yes	yes	miswak	weekly	1-10	excellent	no	uneducaed	10.5738	minimal depression 1-10	not school going	always	never or sometimes	always eat b/w meals	<3hrs of screen time	adequate	notgoing skol	no	uneducated	normal	unimproved	1	none	no	not allergic	good	rarely or never	oftenly	stomach ache oftently	educated	everyday	yes	miswak	fairly good	bar soap	Never attended school	Low (<= 9)inschool	thirteen to fifteen	female	High dietary diversity(≥ 6 food groups)	6	Severely Food Insecure
526	Water is available	uneducated	unimproved	vigorous physical activity	3-4	never	4-6	yes	yes	miswak	sometimes	1-10	very good	no	uneducaed	10.5738	minimal depression 1-10	not school going	sometimes	never or sometimes	always eat b/w meals	<3hrs of screen time	adequate	notgoing skol	no	uneducated	normal	unimproved	1	none	no	not allergic	excellent	rarely or never	oftenly	never or rarely	educated	not at all	yes	miswak	good	no soap available	Never attended school	Low (<= 9)inschool	thirteen to fifteen	female	Medium dietary diversity(4 and 5 food groups)	5	Severely Food Insecure
527	Water is available	uneducated	unimproved	moderate vigorous	3-4	always	0-3	yes	yes	miswak	daily	1-10	excellent	no	primary	10.5738	minimal depression 1-10	goverenment	always	almost everyday	sometimes eat b/w meals	<3hrs of screen time	adequate	skool goin	yes	educated	underweight	unimproved	1	none	yes	not allergic	good	oftently regularly weekly monthly	oftenly	never or rarely	educated	everyday	yes	miswak	good	no soap available	Never attended school	Low (<= 9)inschool	ten to twelve	male	High dietary diversity(≥ 6 food groups)	6	Severely Food Insecure
528	Water is available	uneducated	unimproved	vigorous physical activity	3-4	never	4-6	yes	yes	miswak	daily	1-10	excellent	no	uneducaed	10.5738	minimal depression 1-10	not school going	always	never or sometimes	always eat b/w meals	<3hrs of screen time	inadequate	notgoing skol	no	uneducated	underweight	unimproved	1	none	yes	allergic	excellent	oftently regularly weekly monthly	rarely or never	stomach ache oftently	educated	everyday	yes	miswak	good	no soap available	Never attended school	High (> 10)in school	thirteen to fifteen	male	High dietary diversity(≥ 6 food groups)	6	Severely Food Insecure
529	Water is available	uneducated	unimproved	inactive	3-4	never	not working	yes	no	miswak	sometimes	1-10	very good	no	uneducaed	10.5738	minimal depression 1-10	not school going	always	never or sometimes	always eat b/w meals	<3hrs of screen time	adequate	notgoing skol	no	uneducated	normal	unimproved	1	none	yes	allergic	poor	oftently regularly weekly monthly	oftenly	stomach ache oftently	uneducated	not at all	yes	miswak	good	bar soap	Never attended school	Low (<= 9)inschool	thirteen to fifteen	female	Medium dietary diversity(4 and 5 food groups)	5	Severely Food Insecure
530	Water is available	primry	improved	inactive	3-4	always	not working	yes	no	toothbrush	daily	1-10	very good	no	primary	10.5738	minimal depression 1-10	goverenment	always	almost everyday	always eat b/w meals	>3hrs of screen time	adequate	skool goin	yes	educated	underweight	improved	1	none	yes	allergic	good	rarely or never	rarely or never	never or rarely	uneducated	everyday	yes	toothbrush	good	bar soap	Class-05	Low (<= 9)inschool	thirteen to fifteen	male	Medium dietary diversity(4 and 5 food groups)	5	Moderate Food Insecure
531	Water is available	uneducated	unimproved	inactive	3-4	always	7-12	yes	yes	miswak	daily	1-10	very good	no	uneducaed	10.5738	minimal depression 1-10	not school going	never or almost never	almost everyday	never	<3hrs of screen time	adequate	notgoing skol	no	uneducated	normal	unimproved	1	none	no	not allergic	good	rarely or never	rarely or never	never or rarely	uneducated	everyday	yes	miswak	fairly good	bar soap	Never attended school	Low (<= 9)inschool	thirteen to fifteen	male	Medium dietary diversity(4 and 5 food groups)	5	Severely Food Insecure
532	Water is available	uneducated	unimproved	inactive	3-4	always	not working	yes	no	miswak	weekly	1-10	poor	no	primary	10.5738	minimal depression 1-10	goverenment	sometimes	almost everyday	sometimes eat b/w meals	<3hrs of screen time	adequate	skool goin	yes	educated	underweight	unimproved	1	none	yes	allergic	poor	oftently regularly weekly monthly	rarely or never	never or rarely	uneducated	everyday	yes	miswak	good	no soap available	Class-05	Low (<= 9)inschool	ten to twelve	male	Medium dietary diversity(4 and 5 food groups)	4	Moderate Food Insecure
533	Water is available	uneducated	unimproved	inactive	5times	always	7-12	yes	yes	miswak	daily	1-10	excellent	no	uneducaed	10.5738	minimal depression 1-10	not school going	never or almost never	almost everyday	never	<3hrs of screen time	inadequate	notgoing skol	no	uneducated	underweight	unimproved	1	none	yes	not allergic	good	rarely or never	rarely or never	never or rarely	uneducated	infrequent	yes	miswak	fairly good	bar soap	Never attended school	Medium (> 9 and <= 10)inschool	sixteen to 19	female	Medium dietary diversity(4 and 5 food groups)	5	Severely Food Insecure
534	Water is available	uneducated	improved	inactive	3-4	always	not working	yes	no	toothbrush	daily	1-10	excellent	no	primary	10.5738	minimal depression 1-10	private	never or almost never	almost everyday	sometimes eat b/w meals	<3hrs of screen time	inadequate	skool goin	yes	educated	underweight	improved	1	none	yes	not allergic	good	rarely or never	rarely or never	stomach ache oftently	uneducated	infrequent	yes	toothbrush	fairly good	bar soap	Class-05	Medium (> 9 and <= 10)inschool	thirteen to fifteen	male	Medium dietary diversity(4 and 5 food groups)	4	Severely Food Insecure
535	Water is available	uneducated	unimproved	inactive	5times	never	not working	yes	no	miswak	sometimes	1-10	poor	no	primary	10.5738	minimal depression 1-10	others	always	never or sometimes	sometimes eat b/w meals	>3hrs of screen time	adequate	skool goin	yes	educated	underweight	unimproved	1	none	no	not allergic	poor	oftently regularly weekly monthly	rarely or never	stomach ache oftently	uneducated	everyday	yes	miswak	good	bar soap	Class-10	Low (<= 9)inschool	ten to twelve	female	Medium dietary diversity(4 and 5 food groups)	4	Severely Food Insecure
536	Water is available	uneducated	unimproved	inactive	3-4	always	not working	yes	no	toothbrush	daily	1-10	excellent	no	primary	10.5738	minimal depression 1-10	private	never or almost never	almost everyday	never	>3hrs of screen time	adequate	skool goin	yes	educated	obesity	unimproved	1	none	yes	not allergic	good	oftently regularly weekly monthly	rarely or never	never or rarely	educated	everyday	yes	toothbrush	good	bar soap	Class-08	Low (<= 9)inschool	thirteen to fifteen	female	Medium dietary diversity(4 and 5 food groups)	5	Moderate Food Insecure
537	Water is available	uneducated	unimproved	inactive	3-4	always	not working	yes	no	miswak	daily	1-10	excellent	no	uneducaed	10.5738	minimal depression 1-10	not school going	never or almost never	almost everyday	never	>3hrs of screen time	inadequate	notgoing skol	no	uneducated	underweight	unimproved	1	none	no	not allergic	excellent	rarely or never	rarely or never	never or rarely	educated	everyday	yes	miswak	good	bar soap	Never attended school	High (> 10)in school	ten to twelve	male	Medium dietary diversity(4 and 5 food groups)	4	Severely Food Insecure
538	Water is available	uneducated	unimproved	inactive	3-4	always	not working	yes	no	miswak	daily	1-10	excellent	no	primary	10.5738	minimal depression 1-10	goverenment	never or almost never	almost everyday	never	<3hrs of screen time	inadequate	skool goin	yes	educated	underweight	unimproved	1	none	yes	not allergic	excellent	rarely or never	rarely or never	never or rarely	educated	everyday	yes	miswak	good	bar soap	Class-05	Medium (> 9 and <= 10)inschool	ten to twelve	male	Medium dietary diversity(4 and 5 food groups)	5	Severely Food Insecure
539	Water is available	uneducated	unimproved	inactive	3-4	always	4-6	yes	yes	miswak	daily	1-10	excellent	no	uneducaed	10.5738	minimal depression 1-10	not school going	always	almost everyday	sometimes eat b/w meals	<3hrs of screen time	inadequate	notgoing skol	no	uneducated	underweight	unimproved	1	none	yes	allergic	excellent	rarely or never	rarely or never	never or rarely	educated	not at all	yes	miswak	good	no soap available	Never attended school	Medium (> 9 and <= 10)inschool	ten to twelve	female	Medium dietary diversity(4 and 5 food groups)	5	Severely Food Insecure
540	Water is available	uneducated	improved	inactive	3-4	always	not working	yes	no	miswak	weekly	1-10	excellent	no	primary	10.5738	minimal depression 1-10	goverenment	never or almost never	almost everyday	never	<3hrs of screen time	inadequate	skool goin	yes	educated	underweight	improved	2	none	yes	not allergic	excellent	rarely or never	rarely or never	never or rarely	educated	everyday	yes	miswak	fairly good	bar soap	Class-05	High (> 10)in school	ten to twelve	female	High dietary diversity(≥ 6 food groups)	7	Severely Food Insecure
541	Water is available	uneducated	improved	inactive	3-4	always	not working	yes	no	toothbrush	daily	1-10	excellent	no	primary	10.5738	minimal depression 1-10	goverenment	never or almost never	almost everyday	never	>3hrs of screen time	inadequate	skool goin	yes	educated	underweight	improved	1	none	yes	not allergic	excellent	rarely or never	rarely or never	never or rarely	uneducated	everyday	yes	toothbrush	good	bar soap	Class-12	Medium (> 9 and <= 10)inschool	ten to twelve	female	Medium dietary diversity(4 and 5 food groups)	5	Severely Food Insecure
542	Water is available	uneducated	unimproved	vigorous physical activity	5times	always	0-3	yes	yes	miswak	weekly	31-40	poor	yes	secondary	10.5738	moderate to severe>21	goverenment	always	almost everyday	sometimes eat b/w meals	<3hrs of screen time	inadequate	skool goin	yes	educated	underweight	unimproved	1	none	yes	allergic	poor	oftently regularly weekly monthly	rarely or never	stomach ache oftently	educated	not at all	yes	miswak	good	no soap available	Class-12	Medium (> 9 and <= 10)inschool	thirteen to fifteen	male	Medium dietary diversity(4 and 5 food groups)	4	Severely Food Insecure
543	Water is available	uneducated	unimproved	inactive	5times	never	7-12	yes	yes	miswak	weekly	11-16	good	no	secondary	10.5738	mild depression 11-20	goverenment	always	never or sometimes	always eat b/w meals	<3hrs of screen time	inadequate	skool goin	yes	educated	normal	unimproved	1	none	yes	not allergic	good	oftently regularly weekly monthly	rarely or never	never or rarely	educated	not at all	yes	miswak	good	bar soap	Class-10	High (> 10)in school	sixteen to 19	male	Medium dietary diversity(4 and 5 food groups)	4	Severely Food Insecure
544	Water is available	secondary	unimproved	inactive	3-4	always	not working	yes	no	miswak	weekly	1-10	excellent	no	primary	13.75	minimal depression 1-10	goverenment	never or almost never	almost everyday	never	<3hrs of screen time	adequate	skool goin	yes	educated	underweight	unimproved	1	none	yes	allergic	good	rarely or never	rarely or never	never or rarely	uneducated	everyday	yes	miswak	fairly good	bar soap	Class-05	Low (<= 9)inschool	ten to twelve	female	Medium dietary diversity(4 and 5 food groups)	5	Severely Food Insecure
545	Water is available	college and higher	unimproved	inactive	3-4	always	not working	yes	no	miswak	daily	1-10	good	no	primary	13.75	minimal depression 1-10	private	sometimes	almost everyday	never	<3hrs of screen time	adequate	skool goin	yes	educated	normal	unimproved	1	none	yes	not allergic	excellent	oftently regularly weekly monthly	rarely or never	stomach ache oftently	educated	everyday	yes	miswak	fairly good	bar soap	Class-10	Low (<= 9)inschool	thirteen to fifteen	female	High dietary diversity(≥ 6 food groups)	6	Food Secure
546	Water is available	uneducated	unimproved	inactive	3-4	always	not working	yes	no	miswak	weekly	1-10	average	no	primary	13.75	minimal depression 1-10	goverenment	always	almost everyday	sometimes eat b/w meals	<3hrs of screen time	adequate	skool goin	yes	educated	underweight	unimproved	1	none	yes	not allergic	good	rarely or never	rarely or never	never or rarely	educated	not at all	yes	miswak	fairly good	bar soap	Class-05	Low (<= 9)inschool	thirteen to fifteen	male	Medium dietary diversity(4 and 5 food groups)	4	Severely Food Insecure
547	Water is available	uneducated	unimproved	inactive	0-2	never	0-3	yes	yes	miswak	daily	1-10	poor	no	uneducaed	13.75	minimal depression 1-10	not school going	never or almost never	never or sometimes	sometimes eat b/w meals	<3hrs of screen time	inadequate	notgoing skol	no	uneducated	underweight	unimproved	1	none	no	not allergic	fair	oftently regularly weekly monthly	oftenly	stomach ache oftently	educated	not at all	yes	miswak	good	no soap available	Class-10	Medium (> 9 and <= 10)inschool	thirteen to fifteen	female	High dietary diversity(≥ 6 food groups)	7	Severely Food Insecure
548	Water is available	uneducated	unimproved	inactive	3-4	always	not working	yes	no	miswak	daily	1-10	good	no	primary	13.75	minimal depression 1-10	goverenment	always	almost everyday	sometimes eat b/w meals	<3hrs of screen time	adequate	skool goin	yes	educated	underweight	unimproved	1	none	yes	not allergic	excellent	rarely or never	rarely or never	never or rarely	uneducated	not at all	yes	miswak	fairly good	bar soap	Never attended school	Low (<= 9)inschool	ten to twelve	male	Medium dietary diversity(4 and 5 food groups)	4	Severely Food Insecure
549	Water is available	uneducated	unimproved	inactive	3-4	always	not working	yes	no	miswak	daily	1-10	good	no	uneducaed	13.75	minimal depression 1-10	not school going	always	almost everyday	sometimes eat b/w meals	<3hrs of screen time	adequate	notgoing skol	no	uneducated	underweight	unimproved	1	other	yes	not allergic	poor	oftently regularly weekly monthly	oftenly	never or rarely	educated	not at all	yes	miswak	fairly good	bar soap	Never attended school	Low (<= 9)inschool	thirteen to fifteen	female	Medium dietary diversity(4 and 5 food groups)	4	Severely Food Insecure
550	Water is available	uneducated	unimproved	inactive	3-4	always	not working	yes	no	toothbrush	daily	1-10	good	no	secondary	13.75	minimal depression 1-10	goverenment	always	almost everyday	never	<3hrs of screen time	adequate	skool goin	yes	educated	underweight	unimproved	1	none	yes	not allergic	good	oftently regularly weekly monthly	rarely or never	never or rarely	educated	not at all	yes	toothbrush	fairly good	bar soap	Never attended school	Low (<= 9)inschool	thirteen to fifteen	male	Medium dietary diversity(4 and 5 food groups)	4	Severely Food Insecure
551	Water is available	uneducated	unimproved	inactive	3-4	never	4-6	yes	yes	miswak	daily	1-10	poor	no	uneducaed	13.75	minimal depression 1-10	not school going	always	never or sometimes	sometimes eat b/w meals	<3hrs of screen time	inadequate	notgoing skol	no	uneducated	underweight	unimproved	1	none	no	not allergic	excellent	rarely or never	oftenly	never or rarely	educated	infrequent	yes	miswak	good	bar soap	Never attended school	Medium (> 9 and <= 10)inschool	sixteen to 19	female	High dietary diversity(≥ 6 food groups)	6	Severely Food Insecure
552	Water is available	uneducated	unimproved	inactive	5times	always	7-12	yes	yes	miswak	daily	1-10	excellent	no	uneducaed	13.75	minimal depression 1-10	not school going	never or almost never	almost everyday	always eat b/w meals	<3hrs of screen time	inadequate	notgoing skol	no	uneducated	underweight	unimproved	1	none	yes	not allergic	excellent	rarely or never	rarely or never	never or rarely	educated	not at all	yes	miswak	fairly good	bar soap	Never attended school	Medium (> 9 and <= 10)inschool	thirteen to fifteen	female	Medium dietary diversity(4 and 5 food groups)	5	Severely Food Insecure
553	Water is available	uneducated	unimproved	inactive	0-2	always	0-3	yes	yes	miswak	daily	1-10	good	no	primary	13.75	minimal depression 1-10	goverenment	always	almost everyday	always eat b/w meals	<3hrs of screen time	inadequate	skool goin	yes	educated	underweight	unimproved	1	none	yes	not allergic	excellent	oftently regularly weekly monthly	oftenly	never or rarely	uneducated	not at all	yes	miswak	good	no soap available	Never attended school	High (> 10)in school	thirteen to fifteen	male	High dietary diversity(≥ 6 food groups)	6	Severely Food Insecure
554	Water is available	uneducated	unimproved	inactive	3-4	always	not working	yes	no	toothbrush	daily	1-10	excellent	no	secondary	13.75	minimal depression 1-10	goverenment	never or almost never	almost everyday	sometimes eat b/w meals	>3hrs of screen time	inadequate	skool goin	yes	educated	normal	unimproved	1	none	yes	not allergic	good	oftently regularly weekly monthly	rarely or never	never or rarely	uneducated	everyday	yes	toothbrush	fairly good	bar soap	Class-16	Medium (> 9 and <= 10)inschool	thirteen to fifteen	male	Lowest dietary diversity(≤ 3 food groups)	3	Moderate Food Insecure
555	Water is not available	uneducated	unimproved	moderate vigorous	5times	never	not working	yes	no	miswak	daily	1-10	very good	no	uneducaed	13.75	minimal depression 1-10	not school going	sometimes	never or sometimes	never	>3hrs of screen time	inadequate	notgoing skol	no	uneducated	underweight	unimproved	1	none	no	not allergic	fair	rarely or never	rarely or never	stomach ache oftently	educated	everyday	yes	miswak	good	no soap available	Never attended school	High (> 10)in school	ten to twelve	female	Medium dietary diversity(4 and 5 food groups)	4	Severely Food Insecure
556	Water is available	uneducated	unimproved	moderate vigorous	3-4	always	4-6	yes	yes	miswak	daily	1-10	excellent	no	uneducaed	13.75	minimal depression 1-10	not school going	never or almost never	almost everyday	sometimes eat b/w meals	>3hrs of screen time	inadequate	notgoing skol	no	uneducated	underweight	unimproved	1	none	yes	allergic	good	oftently regularly weekly monthly	rarely or never	never or rarely	educated	everyday	yes	miswak	good	no soap available	Class-05	Medium (> 9 and <= 10)inschool	thirteen to fifteen	male	Medium dietary diversity(4 and 5 food groups)	5	Severely Food Insecure
557	Water is available	uneducated	unimproved	inactive	5times	never	not working	yes	no	miswak	weekly	21-30	very good	no	uneducaed	13.75	moderate to severe>21	not school going	never or almost never	never or sometimes	never	<3hrs of screen time	inadequate	notgoing skol	no	uneducated	underweight	unimproved	1	lungdisease	no	allergic	poor	oftently regularly weekly monthly	oftenly	never or rarely	uneducated	not at all	yes	miswak	fairly good	no soap available	Class-02	Medium (> 9 and <= 10)inschool	sixteen to 19	male	Medium dietary diversity(4 and 5 food groups)	5	Severely Food Insecure
558	Water is not available	uneducated	unimproved	vigorous physical activity	3-4	always	4-6	yes	yes	miswak	daily	1-10	very good	no	uneducaed	13.75	minimal depression 1-10	not school going	always	almost everyday	sometimes eat b/w meals	<3hrs of screen time	adequate	notgoing skol	no	uneducated	underweight	unimproved	1	none	yes	allergic	good	oftently regularly weekly monthly	rarely or never	never or rarely	uneducated	not at all	yes	miswak	good	no soap available	Never attended school	Low (<= 9)inschool	thirteen to fifteen	female	Medium dietary diversity(4 and 5 food groups)	5	Severely Food Insecure
559	Water is available	uneducated	unimproved	inactive	3-4	always	not working	yes	no	miswak	weekly	1-10	very good	no	primary	13.75	minimal depression 1-10	goverenment	never or almost never	almost everyday	never	<3hrs of screen time	inadequate	skool goin	yes	educated	underweight	unimproved	1	none	yes	not allergic	excellent	rarely or never	rarely or never	never or rarely	uneducated	infrequent	yes	miswak	good	bar soap	Class-05	Medium (> 9 and <= 10)inschool	ten to twelve	male	Medium dietary diversity(4 and 5 food groups)	5	Severely Food Insecure
560	Water is not available	uneducated	unimproved	inactive	5times	never	0-3	yes	yes	miswak	sometimes	1-10	good	no	primary	13.75	minimal depression 1-10	goverenment	never or almost never	never or sometimes	sometimes eat b/w meals	<3hrs of screen time	adequate	skool goin	yes	educated	underweight	unimproved	1	none	yes	not allergic	fair	rarely or never	rarely or never	never or rarely	educated	everyday	yes	miswak	good	no soap available	Never attended school	Low (<= 9)inschool	thirteen to fifteen	male	Medium dietary diversity(4 and 5 food groups)	4	Severely Food Insecure
561	Water is available	uneducated	unimproved	vigorous physical activity	0-2	never	4-6	yes	yes	miswak	sometimes	1-10	average	no	uneducaed	13.75	minimal depression 1-10	not school going	sometimes	never or sometimes	sometimes eat b/w meals	>3hrs of screen time	adequate	notgoing skol	no	uneducated	underweight	unimproved	1	none	yes	allergic	fair	oftently regularly weekly monthly	oftenly	never or rarely	uneducated	not at all	yes	miswak	fairly good	bar soap	Class-05	Low (<= 9)inschool	thirteen to fifteen	male	Medium dietary diversity(4 and 5 food groups)	5	Severely Food Insecure
562	Water is not available	uneducated	unimproved	vigorous physical activity	5times	never	not working	yes	no	miswak	weekly	1-10	good	no	uneducaed	13.75	minimal depression 1-10	not school going	always	never or sometimes	never	<3hrs of screen time	inadequate	notgoing skol	no	uneducated	normal	unimproved	1	none	no	not allergic	poor	oftently regularly weekly monthly	rarely or never	stomach ache oftently	uneducated	not at all	yes	miswak	good	no soap available	Class-09	High (> 10)in school	thirteen to fifteen	female	Medium dietary diversity(4 and 5 food groups)	5	Severely Food Insecure
563	Water is available	uneducated	unimproved	moderate vigorous	3-4	never	0-3	yes	yes	miswak	sometimes	1-10	average	no	uneducaed	13.75	minimal depression 1-10	not school going	always	never or sometimes	sometimes eat b/w meals	>3hrs of screen time	adequate	notgoing skol	no	uneducated	normal	unimproved	1	none	yes	not allergic	good	rarely or never	rarely or never	never or rarely	educated	not at all	yes	miswak	good	no soap available	Never attended school	Low (<= 9)inschool	ten to twelve	male	High dietary diversity(≥ 6 food groups)	6	Severely Food Insecure
564	Water is available	uneducated	unimproved	vigorous physical activity	5times	always	7-12	yes	yes	miswak	weekly	1-10	very good	no	uneducaed	13.75	minimal depression 1-10	not school going	never or almost never	almost everyday	sometimes eat b/w meals	>3hrs of screen time	adequate	notgoing skol	no	uneducated	normal	unimproved	1	none	no	not allergic	good	oftently regularly weekly monthly	rarely or never	never or rarely	uneducated	infrequent	yes	miswak	good	ash mud	Never attended school	Low (<= 9)inschool	thirteen to fifteen	male	Medium dietary diversity(4 and 5 food groups)	5	Severely Food Insecure
565	Water is available	uneducated	improved	inactive	3-4	always	4-6	yes	yes	miswak	sometimes	1-10	excellent	no	uneducaed	13.75	minimal depression 1-10	not school going	never or almost never	almost everyday	never	<3hrs of screen time	inadequate	notgoing skol	no	uneducated	underweight	improved	1	none	yes	not allergic	excellent	rarely or never	rarely or never	never or rarely	educated	not at all	yes	miswak	good	bar soap	Never attended school	High (> 10)in school	thirteen to fifteen	female	High dietary diversity(≥ 6 food groups)	6	Severely Food Insecure
566	Water is available	uneducated	unimproved	inactive	5times	never	not working	yes	no	miswak	weekly	1-10	good	no	uneducaed	13.75	minimal depression 1-10	not school going	always	never or sometimes	always eat b/w meals	<3hrs of screen time	adequate	notgoing skol	no	uneducated	underweight	unimproved	1	other	yes	not allergic	fair	oftently regularly weekly monthly	oftenly	stomach ache oftently	uneducated	not at all	yes	miswak	good	no soap available	Never attended school	Low (<= 9)inschool	sixteen to 19	female	Medium dietary diversity(4 and 5 food groups)	4	Severely Food Insecure
567	Water is available	uneducated	unimproved	inactive	3-4	always	not working	yes	no	miswak	sometimes	1-10	very good	no	primary	13.75	minimal depression 1-10	goverenment	never or almost never	almost everyday	sometimes eat b/w meals	<3hrs of screen time	adequate	skool goin	yes	educated	underweight	unimproved	2	none	yes	not allergic	fair	rarely or never	rarely or never	stomach ache oftently	uneducated	not at all	yes	miswak	good	no soap available	Never attended school	Low (<= 9)inschool	ten to twelve	male	High dietary diversity(≥ 6 food groups)	6	Severely Food Insecure
568	Water is available	uneducated	unimproved	inactive	3-4	never	4-6	yes	yes	miswak	daily	1-10	excellent	no	uneducaed	13.75	minimal depression 1-10	not school going	never or almost never	never or sometimes	sometimes eat b/w meals	<3hrs of screen time	adequate	notgoing skol	no	uneducated	normal	unimproved	2	none	yes	not allergic	fair	oftently regularly weekly monthly	rarely or never	stomach ache oftently	uneducated	infrequent	yes	miswak	good	bar soap	Never attended school	Low (<= 9)inschool	sixteen to 19	female	High dietary diversity(≥ 6 food groups)	6	Moderate Food Insecure
569	Water is not available	uneducated	unimproved	vigorous physical activity	5times	never	4-6	yes	yes		never	1-10	poor	no	uneducaed	13.75	minimal depression 1-10	not school going	never or almost never	never or sometimes	sometimes eat b/w meals	>3hrs of screen time	inadequate	notgoing skol	no	uneducated	underweight	unimproved	1	none	yes	allergic	poor	oftently regularly weekly monthly	oftenly	stomach ache oftently	uneducated	everyday	yes		bad	no soap available	Class-05	Medium (> 9 and <= 10)inschool	sixteen to 19	male	Medium dietary diversity(4 and 5 food groups)	5	Severely Food Insecure
570	Water is available	uneducated	unimproved	inactive	3-4	never	0-3	yes	yes	miswak	sometimes	1-10	very good	no	uneducaed	13.75	minimal depression 1-10	not school going	never or almost never	never or sometimes	sometimes eat b/w meals	<3hrs of screen time	adequate	notgoing skol	no	uneducated	underweight	unimproved	1	none	no	not allergic	excellent	rarely or never	oftenly	never or rarely	educated	infrequent	yes	miswak	good	bar soap	Never attended school	Low (<= 9)inschool	sixteen to 19	female	Medium dietary diversity(4 and 5 food groups)	5	Severely Food Insecure
571	Water is available	primry	unimproved	inactive	5times	always	not working	yes	no	miswak	sometimes	17-20	average	no	secondary	13.75	mild depression 11-20	goverenment	never or almost never	almost everyday	never	<3hrs of screen time	inadequate	skool goin	yes	educated	underweight	unimproved	1	none	yes	allergic	poor	oftently regularly weekly monthly	oftenly	never or rarely	educated	not at all	yes	miswak	bad	bar soap	Never attended school	Medium (> 9 and <= 10)inschool	thirteen to fifteen	male	Medium dietary diversity(4 and 5 food groups)	4	Food Secure
572	Water is available	uneducated	unimproved	moderate vigorous	3-4	always	not working	yes	no	miswak	sometimes	1-10	average	no	uneducaed	13.75	minimal depression 1-10	not school going	always	almost everyday	always eat b/w meals	<3hrs of screen time	adequate	notgoing skol	no	uneducated	normal	unimproved	1	none	yes	allergic	poor	oftently regularly weekly monthly	oftenly	never or rarely	educated	not at all	yes	miswak	fairly good	bar soap	Never attended school	Low (<= 9)inschool	sixteen to 19	female	Medium dietary diversity(4 and 5 food groups)	5	Moderate Food Insecure
573	Water is available	uneducated	unimproved	inactive	5times	always	not working	yes	no	miswak	daily	1-10	poor	no	uneducaed	13.75	minimal depression 1-10	not school going	never or almost never	almost everyday	always eat b/w meals	<3hrs of screen time	adequate	notgoing skol	no	uneducated	underweight	unimproved	1	none	no	not allergic	good	rarely or never	rarely or never	never or rarely	educated	not at all	yes	miswak	good	ash mud	Class-02	Low (<= 9)inschool	sixteen to 19	female	Lowest dietary diversity(≤ 3 food groups)	3	Food Secure
574	Water is available	uneducated	unimproved	inactive	3-4	never	not working	yes	no	miswak	sometimes	1-10	average	no	uneducaed	13.75	minimal depression 1-10	not school going	sometimes	never or sometimes	sometimes eat b/w meals	<3hrs of screen time	adequate	notgoing skol	no	uneducated	underweight	unimproved	1	none	yes	allergic	poor	oftently regularly weekly monthly	oftenly	stomach ache oftently	educated	not at all	yes	miswak	good	no soap available	Never attended school	Low (<= 9)inschool	ten to twelve	female	High dietary diversity(≥ 6 food groups)	6	Severely Food Insecure
575	Water is not available	uneducated	unimproved	inactive	5times	always	not working	yes	no	miswak	daily	1-10	good	no	uneducaed	13.75	minimal depression 1-10	not school going	sometimes	almost everyday	sometimes eat b/w meals	<3hrs of screen time	inadequate	notgoing skol	no	uneducated	underweight	unimproved	1	none	no	allergic	poor	oftently regularly weekly monthly	rarely or never	stomach ache oftently	educated	not at all	yes	miswak	good	no soap available	Never attended school	High (> 10)in school	ten to twelve	female	Medium dietary diversity(4 and 5 food groups)	4	Severely Food Insecure
576	Water is available	uneducated	improved	inactive	3-4	always	7-12	yes	yes	miswak	daily	1-10	excellent	no	uneducaed	13.75	minimal depression 1-10	not school going	never or almost never	almost everyday	never	>3hrs of screen time	inadequate	notgoing skol	no	uneducated	underweight	improved	1	none	no	not allergic	excellent	rarely or never	rarely or never	never or rarely	educated	not at all	yes	miswak	good	bar soap	Class-08	Medium (> 9 and <= 10)inschool	sixteen to 19	male	High dietary diversity(≥ 6 food groups)	6	Severely Food Insecure
577	Water is available	uneducated	improved	moderate vigorous	3-4	always	not working	yes	no	toothbrush	daily	1-10	excellent	no	secondary	13.75	minimal depression 1-10	private	sometimes	almost everyday	sometimes eat b/w meals	>3hrs of screen time	adequate	skool goin	yes	educated	normal	improved	1	none	yes	not allergic	excellent	rarely or never	rarely or never	never or rarely	educated	everyday	yes	toothbrush	good	bar soap	Class-10	Low (<= 9)inschool	sixteen to 19	male	Medium dietary diversity(4 and 5 food groups)	4	Moderate Food Insecure
578	Water is available	uneducated	improved	inactive	3-4	always	not working	yes	no	miswak	weekly	1-10	excellent	no	uneducaed	13.75	minimal depression 1-10	not school going	never or almost never	almost everyday	sometimes eat b/w meals	<3hrs of screen time	adequate	notgoing skol	no	uneducated	underweight	improved	1	none	yes	allergic	good	rarely or never	rarely or never	never or rarely	educated	everyday	yes	miswak	good	bar soap	Class-05	Low (<= 9)inschool	sixteen to 19	female	Medium dietary diversity(4 and 5 food groups)	4	Severely Food Insecure
579	Water is available	uneducated	improved	inactive	3-4	always	7-12	yes	yes	miswak	daily	1-10	excellent	no	didnt specify0	13.75	minimal depression 1-10	goverenment	never or almost never	almost everyday	never	<3hrs of screen time	adequate	notgoing skol	yes	educated	underweight	improved	1	none	no	not allergic	good	oftently regularly weekly monthly	rarely or never	never or rarely	educated	not at all	yes	miswak	fairly good	bar soap	Class-05	Low (<= 9)inschool	sixteen to 19	male	High dietary diversity(≥ 6 food groups)	6	Severely Food Insecure
580	Water is available	uneducated	unimproved	inactive	3-4	always	not working	yes	no	miswak	sometimes	1-10	excellent	no	didnt specify0	13.75	minimal depression 1-10	goverenment	never or almost never	almost everyday	never	>3hrs of screen time	adequate	notgoing skol	yes	educated	underweight	unimproved	1	none	yes	allergic	excellent	oftently regularly weekly monthly	rarely or never	never or rarely	educated	everyday	yes	miswak	fairly good	bar soap	Class-05	Low (<= 9)inschool	thirteen to fifteen	male	High dietary diversity(≥ 6 food groups)	6	Severely Food Insecure
581	Water is available	primry	improved	inactive	3-4	always	not working	yes	no	miswak	daily	1-10	excellent	no	uneducaed	13.75	minimal depression 1-10	not school going	always	almost everyday	sometimes eat b/w meals	<3hrs of screen time	adequate	notgoing skol	no	uneducated	underweight	improved	2	none	yes	not allergic	excellent	rarely or never	rarely or never	never or rarely	uneducated	everyday	yes	miswak	good	no soap available	Never attended school	Low (<= 9)inschool	thirteen to fifteen	female	High dietary diversity(≥ 6 food groups)	6	Severely Food Insecure
582	Water is available	uneducated	unimproved	inactive	3-4	always	not working	yes	no	miswak	weekly	1-10	very good	no	uneducaed	13.75	minimal depression 1-10	not school going	never or almost never	almost everyday	sometimes eat b/w meals	<3hrs of screen time	adequate	notgoing skol	no	uneducated	underweight	unimproved	2	none	yes	allergic	good	oftently regularly weekly monthly	rarely or never	never or rarely	uneducated	not at all	yes	miswak	good	no soap available	Never attended school	Low (<= 9)inschool	sixteen to 19	female	High dietary diversity(≥ 6 food groups)	6	Severely Food Insecure
583	Water is available	uneducated	improved	inactive	5times	always	not working	yes	no	miswak	sometimes	1-10	excellent	no	primary	13.75	minimal depression 1-10	goverenment	never or almost never	almost everyday	never	>3hrs of screen time	inadequate	skool goin	yes	educated	underweight	improved	1	none	yes	not allergic	excellent	rarely or never	rarely or never	never or rarely	educated	everyday	yes	miswak	fairly good	bar soap	Never attended school	High (> 10)in school	ten to twelve	male	Medium dietary diversity(4 and 5 food groups)	5	Severely Food Insecure
584	Water is available	uneducated	improved	moderate vigorous	5times	always	not working	yes	no	miswak	weekly	1-10	excellent	no	uneducaed	4.74375	minimal depression 1-10	not school going	always	almost everyday	always eat b/w meals	>3hrs of screen time	adequate	notgoing skol	no	uneducated	underweight	improved	1	none	yes	not allergic	excellent	rarely or never	rarely or never	never or rarely	educated	everyday	yes	miswak	good	bar soap	Never attended school	Low (<= 9)inschool	ten to twelve	male	High dietary diversity(≥ 6 food groups)	7	Severely Food Insecure
585	Water is available	uneducated	unimproved	inactive	3-4	always	not working	yes	no	miswak	weekly	1-10	excellent	no	uneducaed	4.74375	minimal depression 1-10	not school going	always	almost everyday	always eat b/w meals	<3hrs of screen time	adequate	notgoing skol	no	uneducated	underweight	unimproved	2	none	yes	not allergic	excellent	rarely or never	rarely or never	never or rarely	educated	everyday	yes	miswak	good	bar soap	Never attended school	Low (<= 9)inschool	ten to twelve	female	Medium dietary diversity(4 and 5 food groups)	5	Food Secure
586	Water is available	uneducated	improved	inactive	3-4	always	not working	yes	no	miswak	weekly	1-10	very good	no	uneducaed	4.74375	minimal depression 1-10	not school going	never or almost never	almost everyday	never	>3hrs of screen time	adequate	notgoing skol	no	uneducated	normal	improved	2	none	yes	allergic	good	rarely or never	rarely or never	never or rarely	uneducated	everyday	yes	miswak	good	no soap available	Class-05	Low (<= 9)inschool	thirteen to fifteen	male	Medium dietary diversity(4 and 5 food groups)	5	Food Secure
587	Water is available	uneducated	unimproved	inactive	3-4	always	not working	yes	no		never	1-10	average	no	primary	4.74375	minimal depression 1-10	goverenment	never or almost never	almost everyday	always eat b/w meals	<3hrs of screen time	adequate	skool goin	yes	educated	underweight	unimproved	2	none	yes	allergic	good	rarely or never	oftenly	never or rarely	educated	not at all	yes		good	no soap available	Class-05	Low (<= 9)inschool	ten to twelve	female	High dietary diversity(≥ 6 food groups)	7	Milld Food Insecure
588	Water is available	primry	improved	inactive	3-4	always	not working	yes	no	toothbrush	sometimes	1-10	average	no	primary	4.74375	minimal depression 1-10	goverenment	never or almost never	almost everyday	sometimes eat b/w meals	>3hrs of screen time	adequate	skool goin	yes	educated	underweight	improved	1	none	yes	not allergic	excellent	rarely or never	rarely or never	never or rarely	uneducated	everyday	yes	toothbrush	good	bar soap	Class-12	Low (<= 9)inschool	ten to twelve	male	High dietary diversity(≥ 6 food groups)	6	Milld Food Insecure
589	Water is not available	uneducated	unimproved	inactive	5times	always	not working	yes	no	miswak	daily	1-10	good	no	didnt specify0	4.74375	minimal depression 1-10	goverenment	sometimes	almost everyday	never	<3hrs of screen time	inadequate	notgoing skol	yes	educated	underweight	unimproved	1	none	yes	not allergic	poor	oftently regularly weekly monthly	rarely or never	never or rarely	educated	everyday	yes	miswak	good	no soap available	Class-12	Medium (> 9 and <= 10)inschool	ten to twelve	female	Medium dietary diversity(4 and 5 food groups)	4	Severely Food Insecure
590	Water is available	uneducated	unimproved	inactive	3-4	always	not working	yes	no	toothbrush	weekly	1-10	very good	no	didnt specify0	4.74375	minimal depression 1-10	goverenment	never or almost never	almost everyday	never	<3hrs of screen time	inadequate	notgoing skol	yes	educated	underweight	unimproved	1	none	yes	not allergic	excellent	rarely or never	rarely or never	never or rarely	uneducated	not at all	yes	toothbrush	good	bar soap	Class-05	High (> 10)in school	thirteen to fifteen	female	Medium dietary diversity(4 and 5 food groups)	5	Severely Food Insecure
591	Water is available	uneducated	unimproved	inactive	3-4	always	not working	yes	no	toothbrush	daily	11-16	very good	no	primary	4.74375	mild depression 11-20	goverenment	always	almost everyday	sometimes eat b/w meals	<3hrs of screen time	adequate	skool goin	yes	educated	underweight	unimproved	2	none	yes	not allergic	poor	oftently regularly weekly monthly	rarely or never	never or rarely	uneducated	not at all	yes	toothbrush	fairly good	bar soap	Never attended school	Low (<= 9)inschool	ten to twelve	male	Medium dietary diversity(4 and 5 food groups)	5	Severely Food Insecure
592	Water is available	primry	unimproved	inactive	5times	always	not working	no	no	toothbrush	sometimes	31-40	good	no	uneducaed	4.74375	moderate to severe>21	not school going	sometimes	almost everyday	sometimes eat b/w meals	<3hrs of screen time	inadequate	notgoing skol	no	uneducated	underweight	unimproved	1	other	yes	not allergic	fair	oftently regularly weekly monthly	oftenly	never or rarely	educated	not at all	no	toothbrush	good	ash mud	Class-05	Medium (> 9 and <= 10)inschool	sixteen to 19	female	Medium dietary diversity(4 and 5 food groups)	4	Severely Food Insecure
593	Water is available	primry	unimproved	inactive	5times	always	not working	yes	no	toothbrush	weekly	1-10	good	no	didnt specify0	4.74375	minimal depression 1-10	goverenment	always	almost everyday	sometimes eat b/w meals	<3hrs of screen time	inadequate	notgoing skol	yes	educated	underweight	unimproved	1	none	yes	not allergic	good	rarely or never	rarely or never	never or rarely	uneducated	not at all	yes	toothbrush	good	bar soap	Class-06	Medium (> 9 and <= 10)inschool	thirteen to fifteen	female	Medium dietary diversity(4 and 5 food groups)	4	Food Secure
594	Water is available	uneducated	improved	moderate vigorous	3-4	always	0-3	yes	yes	finger	sometimes	1-10	average	no	uneducaed	4.74375	minimal depression 1-10	not school going	always	almost everyday	sometimes eat b/w meals	>3hrs of screen time	adequate	notgoing skol	no	uneducated	underweight	improved	1	none	yes	allergic	good	oftently regularly weekly monthly	rarely or never	stomach ache oftently	uneducated	everyday	yes	others	good	bar soap	Class-05	Low (<= 9)inschool	sixteen to 19	male	High dietary diversity(≥ 6 food groups)	6	Milld Food Insecure
595	Water is not available	primry	unimproved	inactive	5times	always	not working	yes	no	toothbrush	sometimes	1-10	good	yes	didnt specify0	4.74375	minimal depression 1-10	goverenment	sometimes	almost everyday	sometimes eat b/w meals	<3hrs of screen time	adequate	notgoing skol	yes	educated	underweight	unimproved	1	none	no	not allergic	fair	oftently regularly weekly monthly	rarely or never	never or rarely	educated	not at all	yes	toothbrush	good	no soap available	Class-06	Low (<= 9)inschool	sixteen to 19	female	Medium dietary diversity(4 and 5 food groups)	4	Food Secure
596	Water is available	primry	unimproved	inactive	5times	always	not working	yes	no	toothbrush	daily	1-10	good	no	secondary	4.74375	minimal depression 1-10	goverenment	sometimes	almost everyday	sometimes eat b/w meals	<3hrs of screen time	adequate	skool goin	yes	educated	underweight	unimproved	2	none	yes	not allergic	excellent	rarely or never	rarely or never	never or rarely	uneducated	not at all	yes	toothbrush	good	ash mud	Class-10	Low (<= 9)inschool	thirteen to fifteen	male	Medium dietary diversity(4 and 5 food groups)	4	Food Secure
597	Water is available	uneducated	improved	inactive	3-4	always	0-3	yes	yes	toothbrush	daily	1-10	very good	no	primary	4.74375	minimal depression 1-10	private	sometimes	almost everyday	always eat b/w meals	>3hrs of screen time	adequate	skool goin	yes	educated	normal	improved	1	none	yes	not allergic	excellent	rarely or never	rarely or never	never or rarely	educated	everyday	yes	toothbrush	good	bar soap	Class-06	Low (<= 9)inschool	thirteen to fifteen	male	High dietary diversity(≥ 6 food groups)	7	Milld Food Insecure
598	Water is available	uneducated	unimproved	inactive	3-4	always	not working	yes	no	finger	sometimes	11-16	very good	no	primary	4.74375	mild depression 11-20	goverenment	never or almost never	almost everyday	sometimes eat b/w meals	<3hrs of screen time	adequate	skool goin	yes	educated	underweight	unimproved	2	none	yes	allergic	poor	oftently regularly weekly monthly	oftenly	never or rarely	uneducated	everyday	yes	others	fairly good	no soap available	Class-05	Low (<= 9)inschool	ten to twelve	male	High dietary diversity(≥ 6 food groups)	6	Milld Food Insecure
599	Water is not available	uneducated	unimproved	inactive	5times	always	not working	yes	no	toothbrush	sometimes	1-10	very good	no	secondary	4.74375	minimal depression 1-10	goverenment	always	almost everyday	always eat b/w meals	>3hrs of screen time	adequate	skool goin	yes	educated	underweight	unimproved	2	none	yes	not allergic	good	rarely or never	rarely or never	never or rarely	uneducated	not at all	yes	toothbrush	good	no soap available	Class-05	Low (<= 9)inschool	thirteen to fifteen	male	Medium dietary diversity(4 and 5 food groups)	4	Severely Food Insecure
600	Water is available	uneducated	unimproved	inactive	3-4	always	0-3	yes	yes	finger	weekly	1-10	good	no	secondary	4.74375	minimal depression 1-10	goverenment	sometimes	almost everyday	sometimes eat b/w meals	<3hrs of screen time	adequate	skool goin	yes	educated	underweight	unimproved	1	none	yes	not allergic	excellent	rarely or never	rarely or never	never or rarely	educated	everyday	yes	others	good	bar soap	Never attended school	Low (<= 9)inschool	thirteen to fifteen	male	High dietary diversity(≥ 6 food groups)	6	Milld Food Insecure
601	Water is available	uneducated	improved	inactive	3-4	always	0-3	yes	yes	finger	sometimes	1-10	average	no	uneducaed	4.74375	minimal depression 1-10	not school going	sometimes	almost everyday	always eat b/w meals	<3hrs of screen time	adequate	notgoing skol	no	uneducated	underweight	improved	1	none	yes	not allergic	fair	rarely or never	oftenly	never or rarely	educated	everyday	yes	others	good	bar soap	Class-05	Low (<= 9)inschool	thirteen to fifteen	female	Medium dietary diversity(4 and 5 food groups)	5	Milld Food Insecure
602	Water is not available	uneducated	unimproved	inactive	5times	always	0-3	yes	yes	toothbrush	sometimes	1-10	good	no	secondary	4.74375	minimal depression 1-10	goverenment	always	almost everyday	sometimes eat b/w meals	<3hrs of screen time	adequate	skool goin	yes	educated	underweight	unimproved	1	none	yes	not allergic	good	rarely or never	rarely or never	never or rarely	educated	not at all	yes	toothbrush	good	no soap available	Class-06	Low (<= 9)inschool	thirteen to fifteen	male	Medium dietary diversity(4 and 5 food groups)	4	Food Secure
603	Water is available	primry	improved	inactive	3-4	always	not working	yes	no	toothbrush	daily	1-10	good	no	primary	4.74375	minimal depression 1-10	goverenment	sometimes	almost everyday	sometimes eat b/w meals	>3hrs of screen time	adequate	skool goin	yes	educated	underweight	improved	2	none	yes	not allergic	excellent	rarely or never	rarely or never	never or rarely	educated	everyday	yes	toothbrush	good	bar soap	Class-12	Low (<= 9)inschool	ten to twelve	male	High dietary diversity(≥ 6 food groups)	6	Milld Food Insecure
604	Water is available	uneducated	improved	inactive	3-4	always	not working	yes	no	finger	weekly	1-10	average	no	secondary	4.74375	minimal depression 1-10	goverenment	sometimes	almost everyday	sometimes eat b/w meals	<3hrs of screen time	adequate	skool goin	yes	educated	underweight	improved	2	none	yes	allergic	poor	rarely or never	rarely or never	never or rarely	educated	everyday	yes	others	fairly good	no soap available	Class-05	Low (<= 9)inschool	thirteen to fifteen	male	Medium dietary diversity(4 and 5 food groups)	4	Milld Food Insecure
605	Water is available	uneducated	improved	vigorous physical activity	5times	never	7-12	yes	yes	toothbrush	sometimes	1-10	average	no	uneducaed	4.74375	minimal depression 1-10	not school going	never or almost never	never or sometimes	never	<3hrs of screen time	inadequate	notgoing skol	no	uneducated	underweight	improved	1	none	no	not allergic	fair	rarely or never	rarely or never	never or rarely	educated	not at all	yes	toothbrush	bad	ash mud	Class-10	Medium (> 9 and <= 10)inschool	sixteen to 19	male	Medium dietary diversity(4 and 5 food groups)	4	Severely Food Insecure
606	Water is available	primry	unimproved	inactive	3-4	always	not working	yes	no	toothbrush	daily	1-10	excellent	no	secondary	4.74375	minimal depression 1-10	goverenment	always	almost everyday	always eat b/w meals	>3hrs of screen time	adequate	skool goin	yes	educated	underweight	unimproved	2	none	yes	not allergic	good	oftently regularly weekly monthly	oftenly	never or rarely	educated	everyday	yes	toothbrush	good	bar soap	Class-03	Low (<= 9)inschool	thirteen to fifteen	female	Medium dietary diversity(4 and 5 food groups)	5	Moderate Food Insecure
607	Water is available	primry	improved	inactive	3-4	always	4-6	yes	yes	toothbrush	weekly	1-10	average	no	secondary	4.74375	minimal depression 1-10	goverenment	always	almost everyday	sometimes eat b/w meals	<3hrs of screen time	adequate	skool goin	yes	educated	normal	improved	1	none	yes	allergic	excellent	rarely or never	rarely or never	never or rarely	uneducated	not at all	yes	toothbrush	good	others	Class-12	Low (<= 9)inschool	sixteen to 19	male	Medium dietary diversity(4 and 5 food groups)	4	Food Secure
608	Water is available	uneducated	improved	inactive	5times	always	not working	yes	no		never	1-10	average	no	primary	4.74375	minimal depression 1-10	goverenment	never or almost never	almost everyday	always eat b/w meals	>3hrs of screen time	inadequate	skool goin	yes	educated	underweight	improved	1	none	yes	not allergic	good	rarely or never	rarely or never	never or rarely	educated	everyday	yes		good	others	Class-12	Medium (> 9 and <= 10)inschool	ten to twelve	male	Medium dietary diversity(4 and 5 food groups)	4	Food Secure
609	Water is available	uneducated	unimproved	inactive	3-4	always	not working	yes	no	finger	daily	1-10	average	no	uneducaed	4.74375	minimal depression 1-10	not school going	always	almost everyday	sometimes eat b/w meals	<3hrs of screen time	adequate	notgoing skol	no	uneducated	underweight	unimproved	2	none	yes	not allergic	good	rarely or never	rarely or never	stomach ache oftently	uneducated	everyday	yes	others	good	bar soap	Never attended school	Low (<= 9)inschool	thirteen to fifteen	female	High dietary diversity(≥ 6 food groups)	6	Milld Food Insecure
610	Water is not available	uneducated	unimproved	vigorous physical activity	5times	always	4-6	yes	yes		never	1-10	poor	no	uneducaed	4.74375	minimal depression 1-10	not school going	never or almost never	almost everyday	sometimes eat b/w meals	<3hrs of screen time	inadequate	notgoing skol	no	uneducated	underweight	unimproved	2	none	no	not allergic	good	rarely or never	rarely or never	never or rarely	educated	not at all	yes		bad	no soap available	Class-05	Medium (> 9 and <= 10)inschool	sixteen to 19	male	Medium dietary diversity(4 and 5 food groups)	4	Food Secure
611	Water is available	uneducated	unimproved	inactive	0-2	always	0-3	yes	yes	finger	daily	1-10	very good	yes	didnt specify0	4.74375	minimal depression 1-10	goverenment	never or almost never	almost everyday	sometimes eat b/w meals	<3hrs of screen time	adequate	notgoing skol	yes	educated	normal	unimproved	2	none	no	allergic	poor	oftently regularly weekly monthly	oftenly	never or rarely	educated	not at all	yes	others	fairly good	bar soap	Class-14	Low (<= 9)inschool	sixteen to 19	female	High dietary diversity(≥ 6 food groups)	7	Moderate Food Insecure
612	Water is available	uneducated	unimproved	inactive	3-4	always	not working	yes	no	toothbrush	daily	1-10	good	no	secondary	4.74375	minimal depression 1-10	goverenment	always	almost everyday	always eat b/w meals	<3hrs of screen time	adequate	skool goin	yes	educated	underweight	unimproved	1	none	yes	not allergic	excellent	rarely or never	oftenly	never or rarely	educated	not at all	yes	toothbrush	good	bar soap	Class-05	Low (<= 9)inschool	sixteen to 19	male	High dietary diversity(≥ 6 food groups)	6	Severely Food Insecure
613	Water is available	uneducated	improved	moderate vigorous	3-4	always	4-6	yes	yes	finger	sometimes	1-10	very good	no	didnt specify0	4.74375	minimal depression 1-10	goverenment	never or almost never	almost everyday	sometimes eat b/w meals	>3hrs of screen time	adequate	notgoing skol	yes	educated	underweight	improved	1	none	yes	not allergic	excellent	rarely or never	oftenly	never or rarely	educated	infrequent	yes	others	good	bar soap	Class-05	Low (<= 9)inschool	sixteen to 19	male	High dietary diversity(≥ 6 food groups)	6	Severely Food Insecure
614	Water is available	primry	unimproved	inactive	5times	always	not working	yes	no	toothbrush	weekly	1-10	average	yes	didnt specify0	4.74375	minimal depression 1-10	goverenment	always	almost everyday	always eat b/w meals	<3hrs of screen time	adequate	notgoing skol	yes	educated	underweight	unimproved	1	none	no	not allergic	fair	rarely or never	rarely or never	never or rarely	educated	everyday	yes	toothbrush	good	ash mud	Class-12	Low (<= 9)inschool	sixteen to 19	female	Medium dietary diversity(4 and 5 food groups)	4	Food Secure
615	Water is available	uneducated	improved	moderate vigorous	3-4	always	not working	yes	no	miswak	weekly	1-10	excellent	no	primary	4.74375	minimal depression 1-10	goverenment	always	almost everyday	always eat b/w meals	>3hrs of screen time	inadequate	skool goin	yes	educated	underweight	improved	1	none	yes	not allergic	excellent	rarely or never	rarely or never	never or rarely	educated	everyday	yes	miswak	good	no soap available	Class-05	Medium (> 9 and <= 10)inschool	ten to twelve	male	Medium dietary diversity(4 and 5 food groups)	5	Moderate Food Insecure
616	Water is available	uneducated	unimproved	inactive	3-4	always	not working	yes	no	toothbrush	daily	1-10	good	no	uneducaed	4.74375	minimal depression 1-10	not school going	sometimes	almost everyday	never	>3hrs of screen time	adequate	notgoing skol	no	uneducated	underweight	unimproved	2	none	yes	not allergic	poor	oftently regularly weekly monthly	rarely or never	stomach ache oftently	uneducated	everyday	yes	toothbrush	fairly good	bar soap	Class-08	Low (<= 9)inschool	thirteen to fifteen	female	Medium dietary diversity(4 and 5 food groups)	4	Severely Food Insecure
617	Water is available	primry	improved	inactive	3-4	always	not working	yes	no	toothbrush	daily	1-10	excellent	no	didnt specify0	4.74375	minimal depression 1-10	private	never or almost never	almost everyday	never	<3hrs of screen time	inadequate	notgoing skol	yes	educated	normal	improved	1	none	yes	not allergic	good	oftently regularly weekly monthly	rarely or never	never or rarely	educated	everyday	yes	toothbrush	good	bar soap	Class-10	Medium (> 9 and <= 10)inschool	thirteen to fifteen	female	Lowest dietary diversity(≤ 3 food groups)	3	Food Secure
618	Water is available	uneducated	improved	inactive	3-4	always	not working	yes	no	toothbrush	daily	1-10	excellent	no	secondary	4.74375	minimal depression 1-10	private	never or almost never	almost everyday	never	>3hrs of screen time	adequate	skool goin	yes	educated	normal	improved	2	none	yes	not allergic	excellent	rarely or never	rarely or never	never or rarely	educated	not at all	yes	toothbrush	fairly good	bar soap	Class-12	Low (<= 9)inschool	thirteen to fifteen	male	Lowest dietary diversity(≤ 3 food groups)	3	Food Secure
619	Water is available	uneducated	improved	inactive	3-4	always	not working	yes	no	miswak	sometimes	1-10	excellent	no	primary	4.74375	minimal depression 1-10	goverenment	never or almost never	almost everyday	never	<3hrs of screen time	adequate	skool goin	yes	educated	underweight	improved	1	none	yes	not allergic	excellent	rarely or never	rarely or never	never or rarely	uneducated	not at all	yes	miswak	good	bar soap	Class-10	Low (<= 9)inschool	ten to twelve	male	Medium dietary diversity(4 and 5 food groups)	5	Milld Food Insecure
620	Water is available	uneducated	improved	moderate vigorous	3-4	always	not working	yes	no	miswak	weekly	1-10	very good	no	primary	4.74375	minimal depression 1-10	goverenment	always	almost everyday	always eat b/w meals	>3hrs of screen time	adequate	skool goin	yes	educated	underweight	improved	1	none	yes	not allergic	excellent	rarely or never	rarely or never	never or rarely	educated	everyday	yes	miswak	good	bar soap	Class-05	Low (<= 9)inschool	ten to twelve	male	Medium dietary diversity(4 and 5 food groups)	5	Severely Food Insecure
621	Water is available	uneducated	unimproved	inactive	3-4	always	7-12	yes	yes	miswak	weekly	1-10	very good	no	didnt specify0	4.74375	minimal depression 1-10	private	sometimes	almost everyday	sometimes eat b/w meals	>3hrs of screen time	adequate	notgoing skol	yes	educated	underweight	unimproved	1	none	yes	not allergic	good	oftently regularly weekly monthly	rarely or never	never or rarely	uneducated	not at all	yes	miswak	good	no soap available	Class-05	Low (<= 9)inschool	thirteen to fifteen	male	Medium dietary diversity(4 and 5 food groups)	4	Food Secure
622	Water is available	uneducated	improved	inactive	3-4	always	4-6	yes	yes	miswak	sometimes	1-10	excellent	no	uneducaed	4.74375	minimal depression 1-10	not school going	never or almost never	almost everyday	never	>3hrs of screen time	adequate	notgoing skol	no	uneducated	underweight	improved	1	none	no	not allergic	excellent	rarely or never	rarely or never	never or rarely	uneducated	not at all	yes	miswak	fairly good	bar soap	Never attended school	Low (<= 9)inschool	thirteen to fifteen	male	Medium dietary diversity(4 and 5 food groups)	4	Food Secure
623	Water is available	primry	unimproved	inactive	3-4	always	not working	yes	no	miswak	weekly	1-10	very good	no	primary	4.74375	minimal depression 1-10	goverenment	always	almost everyday	sometimes eat b/w meals	<3hrs of screen time	inadequate	skool goin	yes	educated	underweight	unimproved	1	none	yes	allergic	fair	oftently regularly weekly monthly	oftenly	never or rarely	uneducated	not at all	yes	miswak	fairly good	bar soap	Class-05	Medium (> 9 and <= 10)inschool	thirteen to fifteen	female	High dietary diversity(≥ 6 food groups)	6	Severely Food Insecure
624	Water is available	uneducated	improved	inactive	3-4	always	not working	yes	no	toothbrush	daily	1-10	excellent	yes	uneducaed	4.74375	minimal depression 1-10	not school going	never or almost never	almost everyday	never	>3hrs of screen time	inadequate	notgoing skol	no	uneducated	underweight	improved	2	none	no	not allergic	excellent	rarely or never	rarely or never	never or rarely	educated	not at all	yes	toothbrush	good	bar soap	Class-14	Medium (> 9 and <= 10)inschool	sixteen to 19	female	Medium dietary diversity(4 and 5 food groups)	5	Food Secure
625	Water is available	primry	improved	inactive	3-4	always	not working	yes	no	miswak	sometimes	1-10	excellent	no	primary	4.74375	minimal depression 1-10	goverenment	never or almost never	almost everyday	sometimes eat b/w meals	<3hrs of screen time	inadequate	skool goin	yes	educated	underweight	improved	1	none	yes	not allergic	excellent	rarely or never	rarely or never	never or rarely	uneducated	not at all	yes	miswak	good	bar soap	Class-05	Medium (> 9 and <= 10)inschool	ten to twelve	male	Medium dietary diversity(4 and 5 food groups)	5	Moderate Food Insecure
626	Water is available	uneducated	improved	inactive	3-4	always	not working	yes	no	miswak	daily	1-10	excellent	no	uneducaed	4.74375	minimal depression 1-10	not school going	never or almost never	almost everyday	never	<3hrs of screen time	inadequate	notgoing skol	no	uneducated	underweight	improved	1	none	no	not allergic	excellent	rarely or never	rarely or never	never or rarely	uneducated	not at all	yes	miswak	good	bar soap	Never attended school	Medium (> 9 and <= 10)inschool	thirteen to fifteen	female	High dietary diversity(≥ 6 food groups)	6	Moderate Food Insecure
627	Water is available	uneducated	improved	inactive	5times	always	7-12	yes	yes	miswak	daily	1-10	excellent	no	uneducaed	4.74375	minimal depression 1-10	not school going	never or almost never	almost everyday	never	<3hrs of screen time	inadequate	notgoing skol	no	uneducated	normal	improved	1	none	no	not allergic	excellent	rarely or never	rarely or never	never or rarely	uneducated	everyday	yes	miswak	good	bar soap	Never attended school	Medium (> 9 and <= 10)inschool	thirteen to fifteen	female	Medium dietary diversity(4 and 5 food groups)	5	Food Secure
628	Water is available	uneducated	unimproved	inactive	3-4	always	not working	yes	no	miswak	daily	1-10	very good	no	primary	4.74375	minimal depression 1-10	goverenment	sometimes	almost everyday	never	>3hrs of screen time	inadequate	skool goin	yes	educated	underweight	unimproved	1	none	yes	allergic	excellent	rarely or never	rarely or never	never or rarely	uneducated	everyday	yes	miswak	good	bar soap	Class-07	High (> 10)in school	ten to twelve	female	Medium dietary diversity(4 and 5 food groups)	5	Severely Food Insecure
629	Water is available	uneducated	improved	inactive	3-4	always	not working	yes	no	toothbrush	daily	1-10	excellent	no	secondary	4.74375	minimal depression 1-10	goverenment	never or almost never	almost everyday	never	>3hrs of screen time	adequate	skool goin	yes	educated	normal	improved	2	none	yes	allergic	excellent	rarely or never	rarely or never	never or rarely	uneducated	everyday	yes	toothbrush	fairly good	bar soap	Class-14	Low (<= 9)inschool	sixteen to 19	male	Medium dietary diversity(4 and 5 food groups)	5	Food Secure
630	Water is available	uneducated	unimproved	inactive	3-4	always	not working	yes	no	miswak	daily	1-10	good	no	primary	4.74375	minimal depression 1-10	goverenment	always	almost everyday	never	>3hrs of screen time	adequate	skool goin	yes	educated	underweight	unimproved	2	none	yes	not allergic	good	oftently regularly weekly monthly	rarely or never	stomach ache oftently	educated	everyday	yes	miswak	fairly good	bar soap	Class-10	Low (<= 9)inschool	ten to twelve	male	High dietary diversity(≥ 6 food groups)	6	Food Secure
631	Water is available	uneducated	improved	inactive	3-4	always	not working	yes	no	toothbrush	daily	1-10	excellent	no	highre secondary	4.74375	minimal depression 1-10	goverenment	never or almost never	almost everyday	never	<3hrs of screen time	adequate	skool goin	yes	educated	normal	improved	1	none	yes	allergic	excellent	rarely or never	rarely or never	never or rarely	uneducated	not at all	yes	toothbrush	fairly good	bar soap	Class-12	Low (<= 9)inschool	sixteen to 19	male	Medium dietary diversity(4 and 5 food groups)	5	Food Secure
632	Water is available	uneducated	improved	inactive	5times	always	not working	yes	no	toothbrush	daily	1-10	very good	no	didnt specify0	4.74375	minimal depression 1-10	goverenment	never or almost never	almost everyday	never	<3hrs of screen time	inadequate	notgoing skol	yes	educated	normal	improved	1	none	no	not allergic	excellent	rarely or never	rarely or never	never or rarely	educated	not at all	yes	toothbrush	fairly good	bar soap	Class-05	High (> 10)in school	sixteen to 19	female	Medium dietary diversity(4 and 5 food groups)	5	Food Secure
633	Water is available	uneducated	improved	inactive	0-2	always	not working	yes	no	toothbrush	daily	1-10	very good	yes	didnt specify0	4.74375	minimal depression 1-10	goverenment	never or almost never	almost everyday	sometimes eat b/w meals	>3hrs of screen time	adequate	notgoing skol	yes	educated	normal	improved	2	none	yes	not allergic	good	oftently regularly weekly monthly	rarely or never	never or rarely	educated	everyday	yes	toothbrush	good	bar soap	Class-14	Low (<= 9)inschool	sixteen to 19	female	Medium dietary diversity(4 and 5 food groups)	4	Food Secure
634	Water is available	uneducated	improved	moderate vigorous	3-4	always	not working	yes	no	miswak	daily	1-10	excellent	no	primary	4.74375	minimal depression 1-10	goverenment	always	almost everyday	always eat b/w meals	<3hrs of screen time	adequate	skool goin	yes	educated	underweight	improved	1	none	yes	not allergic	good	rarely or never	rarely or never	never or rarely	uneducated	everyday	yes	miswak	good	bar soap	Class-12	Low (<= 9)inschool	thirteen to fifteen	male	Medium dietary diversity(4 and 5 food groups)	5	Severely Food Insecure
635	Water is available	uneducated	unimproved	vigorous physical activity	3-4	always	7-12	yes	yes	miswak	sometimes	1-10	very good	no	uneducaed	4.74375	minimal depression 1-10	not school going	never or almost never	almost everyday	sometimes eat b/w meals	<3hrs of screen time	adequate	notgoing skol	no	uneducated	normal	unimproved	1	none	yes	allergic	good	oftently regularly weekly monthly	rarely or never	never or rarely	uneducated	not at all	yes	miswak	good	ash mud	Never attended school	Low (<= 9)inschool	thirteen to fifteen	male	Medium dietary diversity(4 and 5 food groups)	5	Severely Food Insecure
636	Water is available	uneducated	unimproved	inactive	3-4	always	not working	yes	no	miswak	daily	1-10	very good	no	uneducaed	4.74375	minimal depression 1-10	not school going	sometimes	almost everyday	sometimes eat b/w meals	<3hrs of screen time	adequate	notgoing skol	no	uneducated	underweight	unimproved	1	none	yes	not allergic	fair	oftently regularly weekly monthly	oftenly	never or rarely	uneducated	not at all	yes	miswak	fairly good	no soap available	Never attended school	Low (<= 9)inschool	ten to twelve	male	Medium dietary diversity(4 and 5 food groups)	5	Severely Food Insecure
637	Water is available	uneducated	unimproved	inactive	5times	always	not working	yes	no	miswak	daily	1-10	good	no	didnt specify0	4.74375	minimal depression 1-10	goverenment	sometimes	almost everyday	never	>3hrs of screen time	adequate	notgoing skol	yes	educated	underweight	unimproved	2	none	yes	not allergic	excellent	rarely or never	rarely or never	never or rarely	uneducated	everyday	yes	miswak	fairly good	bar soap	Never attended school	Low (<= 9)inschool	ten to twelve	female	Medium dietary diversity(4 and 5 food groups)	5	Severely Food Insecure
638	Water is available	uneducated	unimproved	inactive	3-4	always	not working	yes	no	miswak	sometimes	1-10	very good	no	uneducaed	4.74375	minimal depression 1-10	not school going	never or almost never	almost everyday	never	>3hrs of screen time	inadequate	notgoing skol	no	uneducated	underweight	unimproved	1	none	no	not allergic	good	rarely or never	rarely or never	never or rarely	uneducated	not at all	yes	miswak	good	bar soap	Never attended school	High (> 10)in school	ten to twelve	female	High dietary diversity(≥ 6 food groups)	6	Severely Food Insecure
639	Water is available	uneducated	unimproved	vigorous physical activity	3-4	never	0-3	yes	yes	miswak	daily	1-10	excellent	no	uneducaed	11.4583	minimal depression 1-10	not school going	never or almost never	never or sometimes	sometimes eat b/w meals	>3hrs of screen time	inadequate	notgoing skol	no	uneducated	underweight	unimproved	1	none	yes	not allergic	fair	rarely or never	oftenly	never or rarely	educated	everyday	yes	miswak	fairly good	bar soap	Never attended school	Medium (> 9 and <= 10)inschool	ten to twelve	female	Medium dietary diversity(4 and 5 food groups)	5	Severely Food Insecure
640	Water is available	uneducated	improved	inactive	3-4	always	not working	yes	no	miswak	weekly	1-10	good	no	uneducaed	11.4583	minimal depression 1-10	not school going	always	almost everyday	sometimes eat b/w meals	<3hrs of screen time	inadequate	notgoing skol	no	uneducated	underweight	improved	1	none	yes	allergic	good	rarely or never	rarely or never	never or rarely	uneducated	not at all	yes	miswak	good	bar soap	Never attended school	Medium (> 9 and <= 10)inschool	sixteen to 19	female	Medium dietary diversity(4 and 5 food groups)	5	Moderate Food Insecure
641	Water is available	uneducated	improved	inactive	3-4	always	4-6	yes	yes	miswak	daily	1-10	very good	no	didnt specify0	11.4583	minimal depression 1-10	goverenment	always	almost everyday	sometimes eat b/w meals	>3hrs of screen time	adequate	notgoing skol	yes	educated	normal	improved	2	none	yes	not allergic	excellent	rarely or never	rarely or never	never or rarely	uneducated	not at all	yes	miswak	good	bar soap	Class-10	Low (<= 9)inschool	sixteen to 19	male	Medium dietary diversity(4 and 5 food groups)	5	Food Secure
642	Water is available	uneducated	improved	inactive	3-4	always	not working	yes	no	miswak	weekly	1-10	very good	no	uneducaed	11.4583	minimal depression 1-10	not school going	always	almost everyday	always eat b/w meals	>3hrs of screen time	inadequate	notgoing skol	no	uneducated	underweight	improved	1	none	yes	allergic	fair	rarely or never	oftenly	never or rarely	uneducated	everyday	yes	miswak	fairly good	no soap available	Never attended school	Medium (> 9 and <= 10)inschool	ten to twelve	male	Medium dietary diversity(4 and 5 food groups)	5	Moderate Food Insecure
643	Water is available	uneducated	unimproved	inactive	5times	always	not working	yes	no	miswak	daily	1-10	good	no	uneducaed	11.4583	minimal depression 1-10	not school going	always	almost everyday	always eat b/w meals	>3hrs of screen time	adequate	notgoing skol	no	uneducated	underweight	unimproved	1	none	yes	not allergic	good	oftently regularly weekly monthly	rarely or never	never or rarely	educated	infrequent	yes	miswak	fairly good	bar soap	Never attended school	Low (<= 9)inschool	thirteen to fifteen	female	Medium dietary diversity(4 and 5 food groups)	4	Severely Food Insecure
644	Water is available	uneducated	unimproved	inactive	3-4	always	4-6	yes	yes	miswak	daily	1-10	very good	no	uneducaed	11.4583	minimal depression 1-10	not school going	sometimes	almost everyday	sometimes eat b/w meals	>3hrs of screen time	adequate	notgoing skol	no	uneducated	underweight	unimproved	1	none	yes	not allergic	excellent	rarely or never	oftenly	never or rarely	educated	everyday	yes	miswak	good	bar soap	Class-09	Low (<= 9)inschool	thirteen to fifteen	male	Medium dietary diversity(4 and 5 food groups)	4	Severely Food Insecure
645	Water is available	uneducated	unimproved	inactive	3-4	always	not working	yes	no	miswak	daily	1-10	good	no	uneducaed	11.4583	minimal depression 1-10	not school going	never or almost never	almost everyday	always eat b/w meals	<3hrs of screen time	adequate	notgoing skol	no	uneducated	normal	unimproved	2	none	yes	not allergic	good	oftently regularly weekly monthly	rarely or never	never or rarely	educated	not at all	yes	miswak	fairly good	bar soap	Class-05	Low (<= 9)inschool	sixteen to 19	female	Lowest dietary diversity(≤ 3 food groups)	3	Severely Food Insecure
646	Water is available	uneducated	unimproved	vigorous physical activity	5times	always	7-12	yes	yes	miswak	daily	1-10	excellent	no	didnt specify0	11.4583	minimal depression 1-10	goverenment	always	almost everyday	sometimes eat b/w meals	<3hrs of screen time	adequate	notgoing skol	yes	educated	normal	unimproved	1	none	no	not allergic	excellent	rarely or never	rarely or never	never or rarely	uneducated	everyday	yes	miswak	good	bar soap	Class-09	Low (<= 9)inschool	sixteen to 19	male	Medium dietary diversity(4 and 5 food groups)	5	Severely Food Insecure
647	Water is available	uneducated	unimproved	inactive	5times	always	7-12	yes	yes	miswak	daily	1-10	very good	no	didnt specify0	11.4583	minimal depression 1-10	goverenment	sometimes	almost everyday	sometimes eat b/w meals	>3hrs of screen time	adequate	notgoing skol	yes	educated	normal	unimproved	1	none	yes	not allergic	good	rarely or never	rarely or never	never or rarely	uneducated	everyday	yes	miswak	good	bar soap	Never attended school	Low (<= 9)inschool	sixteen to 19	male	Medium dietary diversity(4 and 5 food groups)	4	Severely Food Insecure
648	Water is available	uneducated	unimproved	inactive	3-4	always	not working	yes	no	miswak	daily	1-10	good	no	primary	11.4583	minimal depression 1-10	private	always	almost everyday	sometimes eat b/w meals	<3hrs of screen time	adequate	skool goin	yes	educated	underweight	unimproved	1	none	yes	not allergic	excellent	rarely or never	rarely or never	never or rarely	uneducated	not at all	yes	miswak	good	bar soap	Never attended school	Low (<= 9)inschool	ten to twelve	female	Medium dietary diversity(4 and 5 food groups)	4	Severely Food Insecure
649	Water is available	uneducated	unimproved	inactive	3-4	always	not working	yes	no	toothbrush	daily	1-10	poor	no	didnt specify0	11.4583	minimal depression 1-10	goverenment	sometimes	almost everyday	sometimes eat b/w meals	<3hrs of screen time	adequate	notgoing skol	yes	educated	underweight	unimproved	1	none	yes	allergic	excellent	rarely or never	rarely or never	never or rarely	uneducated	everyday	yes	toothbrush	good	bar soap	Class-03	Low (<= 9)inschool	sixteen to 19	female	Medium dietary diversity(4 and 5 food groups)	5	Moderate Food Insecure
650	Water is available	uneducated	improved	inactive	3-4	always	not working	yes	no	miswak	daily	1-10	very good	no	secondary	11.4583	minimal depression 1-10	goverenment	sometimes	almost everyday	never	>3hrs of screen time	inadequate	skool goin	yes	educated	normal	improved	2	none	yes	not allergic	excellent	rarely or never	rarely or never	never or rarely	educated	not at all	yes	miswak	good	bar soap	Never attended school	Medium (> 9 and <= 10)inschool	thirteen to fifteen	male	Lowest dietary diversity(≤ 3 food groups)	3	Severely Food Insecure
651	Water is available	uneducated	unimproved	moderate vigorous	3-4	never	4-6	yes	yes	miswak	daily	1-10	excellent	no	uneducaed	11.4583	minimal depression 1-10	not school going	never or almost never	never or sometimes	always eat b/w meals	<3hrs of screen time	inadequate	notgoing skol	no	uneducated	underweight	unimproved	1	none	no	not allergic	fair	rarely or never	oftenly	stomach ache oftently	educated	not at all	yes	miswak	fairly good	bar soap	Never attended school	Medium (> 9 and <= 10)inschool	thirteen to fifteen	female	High dietary diversity(≥ 6 food groups)	6	Severely Food Insecure
652	Water is available	uneducated	unimproved	inactive	3-4	never	not working	yes	no		never	1-10	average	no	uneducaed	11.4583	minimal depression 1-10	not school going	never or almost never	never or sometimes	always eat b/w meals	>3hrs of screen time	inadequate	notgoing skol	no	uneducated	underweight	unimproved	1	none	yes	not allergic	fair	oftently regularly weekly monthly	oftenly	stomach ache oftently	uneducated	everyday	yes		good	no soap available	Class-05	High (> 10)in school	ten to twelve	female	High dietary diversity(≥ 6 food groups)	6	Severely Food Insecure
653	Water is not available	uneducated	unimproved	inactive	3-4	always	7-12	yes	yes	miswak	daily	1-10	average	no	uneducaed	11.4583	minimal depression 1-10	not school going	always	almost everyday	never	<3hrs of screen time	adequate	notgoing skol	no	uneducated	underweight	unimproved	1	none	yes	allergic	fair	oftently regularly weekly monthly	rarely or never	never or rarely	uneducated	not at all	yes	miswak	good	no soap available	Class-01	Low (<= 9)inschool	thirteen to fifteen	male	Medium dietary diversity(4 and 5 food groups)	5	Milld Food Insecure
654	Water is available	uneducated	unimproved	inactive	3-4	always	4-6	yes	yes	miswak	daily	1-10	good	no	uneducaed	11.4583	minimal depression 1-10	not school going	always	almost everyday	sometimes eat b/w meals	>3hrs of screen time	adequate	notgoing skol	no	uneducated	obesity	unimproved	2	none	yes	not allergic	excellent	rarely or never	rarely or never	never or rarely	educated	everyday	yes	miswak	fairly good	bar soap	Never attended school	Low (<= 9)inschool	sixteen to 19	male	Medium dietary diversity(4 and 5 food groups)	4	Severely Food Insecure
655	Water is available	uneducated	unimproved	inactive	3-4	always	not working	yes	no	miswak	daily	1-10	average	no	uneducaed	11.4583	minimal depression 1-10	not school going	never or almost never	almost everyday	sometimes eat b/w meals	<3hrs of screen time	adequate	notgoing skol	no	uneducated	underweight	unimproved	1	none	yes	not allergic	fair	rarely or never	rarely or never	never or rarely	educated	not at all	yes	miswak	good	ash mud	Never attended school	Low (<= 9)inschool	sixteen to 19	female	Lowest dietary diversity(≤ 3 food groups)	3	Severely Food Insecure
656	Water is available	uneducated	improved	moderate vigorous	3-4	never	7-12	yes	yes	miswak	weekly	1-10	good	no	uneducaed	11.4583	minimal depression 1-10	not school going	always	never or sometimes	sometimes eat b/w meals	>3hrs of screen time	inadequate	notgoing skol	no	uneducated	underweight	improved	1	none	yes	not allergic	excellent	rarely or never	oftenly	never or rarely	uneducated	not at all	yes	miswak	good	bar soap	Never attended school	Medium (> 9 and <= 10)inschool	ten to twelve	male	Medium dietary diversity(4 and 5 food groups)	5	Milld Food Insecure
657	Water is not available	uneducated	unimproved	inactive	3-4	never	not working	yes	no	miswak	daily	1-10	poor	no	primary	11.4583	minimal depression 1-10	goverenment	sometimes	never or sometimes	sometimes eat b/w meals	<3hrs of screen time	adequate	skool goin	yes	educated	underweight	unimproved	1	none	yes	allergic	poor	oftently regularly weekly monthly	rarely or never	never or rarely	uneducated	not at all	yes	miswak	good	no soap available	Never attended school	Low (<= 9)inschool	ten to twelve	male	Medium dietary diversity(4 and 5 food groups)	4	Milld Food Insecure
658	Water is available	uneducated	unimproved	inactive	3-4	always	not working	yes	no	miswak	daily	1-10	very good	no	uneducaed	11.4583	minimal depression 1-10	not school going	sometimes	almost everyday	sometimes eat b/w meals	<3hrs of screen time	adequate	notgoing skol	no	uneducated	underweight	unimproved	1	none	no	not allergic	fair	rarely or never	oftenly	stomach ache oftently	educated	not at all	yes	miswak	good	bar soap	Never attended school	Low (<= 9)inschool	ten to twelve	female	Medium dietary diversity(4 and 5 food groups)	5	Severely Food Insecure
659	Water is available	uneducated	improved	inactive	3-4	always	4-6	yes	yes	miswak	daily	1-10	good	yes	didnt specify0	11.4583	minimal depression 1-10	goverenment	never or almost never	almost everyday	never	>3hrs of screen time	inadequate	notgoing skol	yes	educated	normal	improved	1	none	no	not allergic	good	oftently regularly weekly monthly	rarely or never	never or rarely	uneducated	everyday	yes	miswak	good	bar soap	Never attended school	Medium (> 9 and <= 10)inschool	sixteen to 19	male	Medium dietary diversity(4 and 5 food groups)	5	Severely Food Insecure
660	Water is available	uneducated	improved	inactive	3-4	never	not working	yes	no	miswak	daily	1-10	good	no	uneducaed	11.4583	minimal depression 1-10	not school going	sometimes	never or sometimes	sometimes eat b/w meals	<3hrs of screen time	inadequate	notgoing skol	no	uneducated	normal	improved	1	none	yes	not allergic	excellent	rarely or never	oftenly	never or rarely	uneducated	not at all	yes	miswak	fairly good	bar soap	Never attended school	Medium (> 9 and <= 10)inschool	thirteen to fifteen	female	High dietary diversity(≥ 6 food groups)	6	Severely Food Insecure
661	Water is available	uneducated	unimproved	inactive	3-4	always	not working	yes	no	miswak	daily	1-10	good	no	uneducaed	19.6625	minimal depression 1-10	not school going	always	almost everyday	always eat b/w meals	<3hrs of screen time	adequate	notgoing skol	no	uneducated	underweight	unimproved	1	none	yes	not allergic	good	oftently regularly weekly monthly	rarely or never	never or rarely	uneducated	not at all	yes	miswak	fairly good	bar soap	Never attended school	Low (<= 9)inschool	thirteen to fifteen	male	Medium dietary diversity(4 and 5 food groups)	4	Severely Food Insecure
662	Water is available	uneducated	unimproved	inactive	3-4	always	not working	yes	no	miswak	daily	1-10	good	no	uneducaed	19.6625	minimal depression 1-10	not school going	never or almost never	almost everyday	always eat b/w meals	<3hrs of screen time	inadequate	notgoing skol	no	uneducated	underweight	unimproved	1	none	yes	not allergic	good	oftently regularly weekly monthly	rarely or never	never or rarely	uneducated	not at all	yes	miswak	good	bar soap	Class-02	Medium (> 9 and <= 10)inschool	ten to twelve	female	Medium dietary diversity(4 and 5 food groups)	4	Severely Food Insecure
663	Water is available	uneducated	unimproved	inactive	3-4	always	not working	yes	no	toothbrush	daily	1-10	very good	no	primary	19.6625	minimal depression 1-10	goverenment	never or almost never	almost everyday	sometimes eat b/w meals	>3hrs of screen time	adequate	skool goin	yes	educated	underweight	unimproved	1	none	yes	not allergic	good	oftently regularly weekly monthly	oftenly	stomach ache oftently	uneducated	everyday	yes	toothbrush	good	bar soap	Class-10	Low (<= 9)inschool	ten to twelve	male	Medium dietary diversity(4 and 5 food groups)	5	Milld Food Insecure
664	Water is available	uneducated	unimproved	inactive	3-4	always	not working	yes	no	toothbrush	weekly	1-10	good	no	didnt specify0	19.6625	minimal depression 1-10	goverenment	never or almost never	almost everyday	never	>3hrs of screen time	adequate	notgoing skol	yes	educated	normal	unimproved	1	none	yes	not allergic	good	rarely or never	rarely or never	never or rarely	uneducated	everyday	yes	toothbrush	good	ash mud	Class-10	Low (<= 9)inschool	thirteen to fifteen	female	Lowest dietary diversity(≤ 3 food groups)	3	Food Secure
665	Water is available	uneducated	improved	inactive	0-2	always	not working	yes	no	toothbrush	daily	1-10	excellent	no	primary	19.6625	minimal depression 1-10	goverenment	sometimes	almost everyday	sometimes eat b/w meals	<3hrs of screen time	inadequate	skool goin	yes	educated	underweight	improved	1	none	yes	not allergic	fair	rarely or never	oftenly	stomach ache oftently	educated	everyday	yes	toothbrush	good	bar soap	Never attended school	Medium (> 9 and <= 10)inschool	ten to twelve	female	Medium dietary diversity(4 and 5 food groups)	5	Food Secure
666	Water is available	uneducated	improved	inactive	3-4	always	not working	no	no	toothbrush	daily	1-10	poor	no	secondary	19.6625	minimal depression 1-10	private	never or almost never	almost everyday	always eat b/w meals	>3hrs of screen time	adequate	skool goin	yes	educated	obesity	improved	2	none	yes	not allergic	fair	oftently regularly weekly monthly	rarely or never	never or rarely	uneducated	everyday	no	toothbrush	good	others	Class-20	Low (<= 9)inschool	sixteen to 19	male	Lowest dietary diversity(≤ 3 food groups)	2	Food Secure
667	Water is available	uneducated	unimproved	inactive	3-4	always	not working	no	no	miswak	daily	1-10	very good	no	uneducaed	19.6625	minimal depression 1-10	not school going	sometimes	almost everyday	sometimes eat b/w meals	<3hrs of screen time	adequate	notgoing skol	no	uneducated	normal	unimproved	2	none	yes	not allergic	fair	oftently regularly weekly monthly	oftenly	never or rarely	uneducated	everyday	no	miswak	good	bar soap	Class-05	Low (<= 9)inschool	sixteen to 19	female	Medium dietary diversity(4 and 5 food groups)	4	Food Secure
668	Water is available	uneducated	improved	inactive	3-4	always	not working	yes	no	toothbrush	daily	1-10	very good	no	primary	19.6625	minimal depression 1-10	goverenment	never or almost never	almost everyday	never	<3hrs of screen time	adequate	skool goin	yes	educated	underweight	improved	2	none	yes	not allergic	excellent	rarely or never	rarely or never	never or rarely	uneducated	everyday	yes	toothbrush	good	bar soap	Class-10	Low (<= 9)inschool	ten to twelve	female	Medium dietary diversity(4 and 5 food groups)	5	Food Secure
669	Water is available	uneducated	unimproved	inactive	3-4	always	not working	yes	no	miswak	daily	1-10	good	no	uneducaed	19.6625	minimal depression 1-10	not school going	never or almost never	almost everyday	never	<3hrs of screen time	inadequate	notgoing skol	no	uneducated	underweight	unimproved	1	none	yes	not allergic	good	rarely or never	rarely or never	never or rarely	uneducated	everyday	yes	miswak	good	bar soap	Never attended school	High (> 10)in school	thirteen to fifteen	female	Lowest dietary diversity(≤ 3 food groups)	3	Moderate Food Insecure
670	Water is available	uneducated	unimproved	inactive	3-4	always	not working	yes	no	miswak	sometimes	1-10	good	no	primary	19.6625	minimal depression 1-10	goverenment	sometimes	almost everyday	sometimes eat b/w meals	>3hrs of screen time	inadequate	skool goin	yes	educated	underweight	unimproved	1	none	yes	allergic	good	rarely or never	rarely or never	never or rarely	educated	everyday	yes	miswak	good	no soap available	Class-08	Medium (> 9 and <= 10)inschool	thirteen to fifteen	male	Medium dietary diversity(4 and 5 food groups)	5	Severely Food Insecure
671	Water is available	uneducated	improved	inactive	3-4	always	0-3	yes	yes	toothbrush	daily	1-10	good	no	secondary	19.6625	minimal depression 1-10	private	never or almost never	almost everyday	sometimes eat b/w meals	>3hrs of screen time	inadequate	skool goin	yes	educated	underweight	improved	2	none	yes	allergic	good	rarely or never	rarely or never	never or rarely	educated	infrequent	yes	toothbrush	good	bar soap	Class-12	High (> 10)in school	sixteen to 19	male	Medium dietary diversity(4 and 5 food groups)	4	Moderate Food Insecure
672	Water is available	uneducated	unimproved	inactive	3-4	always	not working	yes	no	miswak	weekly	1-10	poor	no	secondary	19.6625	minimal depression 1-10	goverenment	always	almost everyday	sometimes eat b/w meals	<3hrs of screen time	inadequate	skool goin	yes	educated	underweight	unimproved	1	none	yes	allergic	good	rarely or never	rarely or never	never or rarely	uneducated	not at all	yes	miswak	good	bar soap	Class-12	Medium (> 9 and <= 10)inschool	thirteen to fifteen	male	Lowest dietary diversity(≤ 3 food groups)	3	Moderate Food Insecure
673	Water is available	uneducated	improved	inactive	3-4	always	not working	yes	no	miswak	daily	1-10	good	no	primary	19.6625	minimal depression 1-10	goverenment	never or almost never	almost everyday	never	<3hrs of screen time	inadequate	skool goin	yes	educated	underweight	improved	1	none	yes	allergic	good	oftently regularly weekly monthly	rarely or never	never or rarely	educated	infrequent	yes	miswak	good	bar soap	Never attended school	Medium (> 9 and <= 10)inschool	ten to twelve	male	High dietary diversity(≥ 6 food groups)	6	Moderate Food Insecure
674	Water is available	uneducated	unimproved	inactive	3-4	always	not working	yes	no	toothbrush	weekly	1-10	very good	no	didnt specify0	10.5738	minimal depression 1-10	goverenment	always	almost everyday	sometimes eat b/w meals	<3hrs of screen time	inadequate	notgoing skol	yes	educated	underweight	unimproved	1	lungdisease	yes	not allergic	fair	oftently regularly weekly monthly	rarely or never	stomach ache oftently	educated	everyday	yes	toothbrush	good	no soap available	Class-01	Medium (> 9 and <= 10)inschool	sixteen to 19	female	Medium dietary diversity(4 and 5 food groups)	4	Severely Food Insecure
675	Water is available	uneducated	improved	vigorous physical activity	3-4	always	not working	yes	no	miswak	daily	1-10	excellent	no	secondary	10.5738	minimal depression 1-10	goverenment	never or almost never	almost everyday	sometimes eat b/w meals	<3hrs of screen time	inadequate	skool goin	yes	educated	underweight	improved	2	none	yes	allergic	fair	rarely or never	rarely or never	never or rarely	educated	not at all	yes	miswak	good	bar soap	Class-14	Medium (> 9 and <= 10)inschool	ten to twelve	male	High dietary diversity(≥ 6 food groups)	7	Severely Food Insecure
676	Water is available	uneducated	unimproved	inactive	5times	always	not working	yes	no	miswak	daily	1-10	good	no	uneducaed	10.5738	minimal depression 1-10	not school going	never or almost never	almost everyday	never	<3hrs of screen time	adequate	notgoing skol	no	uneducated	underweight	unimproved	1	lungdisease	yes	not allergic	good	rarely or never	rarely or never	never or rarely	uneducated	not at all	yes	miswak	good	bar soap	Never attended school	Low (<= 9)inschool	thirteen to fifteen	female	High dietary diversity(≥ 6 food groups)	6	Severely Food Insecure
677	Water is not available	uneducated	unimproved	inactive	3-4	always	not working	no	no	miswak	daily	1-10	good	no	uneducaed	10.5738	minimal depression 1-10	not school going	never or almost never	almost everyday	sometimes eat b/w meals	>3hrs of screen time	inadequate	notgoing skol	no	uneducated	underweight	unimproved	1	none	yes	not allergic	good	rarely or never	oftenly	stomach ache oftently	educated	everyday	no	miswak	fairly good	others	Class-10	Medium (> 9 and <= 10)inschool	thirteen to fifteen	female	Medium dietary diversity(4 and 5 food groups)	5	Severely Food Insecure
678	Water is available	uneducated	improved	inactive	3-4	always	not working	yes	no	miswak	weekly	17-20	average	no	uneducaed	10.5738	mild depression 11-20	not school going	never or almost never	almost everyday	always eat b/w meals	<3hrs of screen time	inadequate	notgoing skol	no	uneducated	underweight	improved	1	none	no	not allergic	poor	oftently regularly weekly monthly	rarely or never	never or rarely	educated	not at all	yes	miswak	bad	bar soap	Never attended school	High (> 10)in school	ten to twelve	female	High dietary diversity(≥ 6 food groups)	6	Severely Food Insecure
679	Water is available	uneducated	improved	inactive	3-4	always	not working	no	no	toothbrush	weekly	17-20	very good	no	didnt specify0	10.5738	mild depression 11-20	goverenment	never or almost never	almost everyday	sometimes eat b/w meals	<3hrs of screen time	inadequate	notgoing skol	yes	educated	underweight	improved	1	asthma	no	allergic	good	oftently regularly weekly monthly	oftenly	never or rarely	uneducated	not at all	no	toothbrush	fairly good	bar soap	Never attended school	Medium (> 9 and <= 10)inschool	ten to twelve	female	High dietary diversity(≥ 6 food groups)	8	Severely Food Insecure
680	Water is available	uneducated	unimproved	inactive	3-4	always	not working	yes	no	miswak	daily	1-10	excellent	no	primary	10.5738	minimal depression 1-10	private	sometimes	almost everyday	always eat b/w meals	<3hrs of screen time	inadequate	skool goin	yes	educated	underweight	unimproved	2	none	yes	not allergic	fair	rarely or never	rarely or never	never or rarely	educated	not at all	yes	miswak	good	bar soap	Class-14	Medium (> 9 and <= 10)inschool	ten to twelve	male	Medium dietary diversity(4 and 5 food groups)	4	Severely Food Insecure
681	Water is available	uneducated	unimproved	moderate vigorous	3-4	never	4-6	yes	yes	toothbrush	daily	21-30	good	no	primary	10.5738	moderate to severe>21	goverenment	always	never or sometimes	sometimes eat b/w meals	<3hrs of screen time	adequate	skool goin	yes	educated	underweight	unimproved	1	none	yes	not allergic	good	rarely or never	rarely or never	never or rarely	educated	not at all	yes	toothbrush	good	ash mud	Class-10	Low (<= 9)inschool	ten to twelve	male	High dietary diversity(≥ 6 food groups)	6	Severely Food Insecure
682	Water is available	primry	improved	inactive	3-4	always	0-3	yes	yes	miswak	daily	1-10	very good	no	uneducaed	10.5738	minimal depression 1-10	not school going	never or almost never	almost everyday	sometimes eat b/w meals	<3hrs of screen time	adequate	notgoing skol	no	uneducated	underweight	improved	2	none	yes	allergic	fair	rarely or never	oftenly	never or rarely	uneducated	not at all	yes	miswak	good	bar soap	Never attended school	Low (<= 9)inschool	sixteen to 19	female	Medium dietary diversity(4 and 5 food groups)	4	Food Secure
683	Water is available	uneducated	unimproved	inactive	3-4	always	0-3	yes	yes	toothbrush	daily	1-10	very good	no	secondary	10.5738	minimal depression 1-10	goverenment	sometimes	almost everyday	never	>3hrs of screen time	inadequate	skool goin	yes	educated	underweight	unimproved	2	none	no	not allergic	good	rarely or never	rarely or never	never or rarely	educated	not at all	yes	toothbrush	fairly good	no soap available	Class-03	Medium (> 9 and <= 10)inschool	sixteen to 19	male	Medium dietary diversity(4 and 5 food groups)	5	Severely Food Insecure
684	Water is available	uneducated	unimproved	inactive	0-2	always	0-3	no	yes	miswak	daily	1-10	average	no	primary	10.5738	minimal depression 1-10	goverenment	sometimes	almost everyday	sometimes eat b/w meals	>3hrs of screen time	inadequate	skool goin	yes	educated	underweight	unimproved	1	none	yes	not allergic	fair	rarely or never	rarely or never	never or rarely	uneducated	everyday	no	miswak	fairly good	bar soap	Class-05	High (> 10)in school	ten to twelve	female	Medium dietary diversity(4 and 5 food groups)	5	Moderate Food Insecure
685	Water is available	uneducated	improved	vigorous physical activity	3-4	never	0-3	no	yes	miswak	daily	1-10	average	no	didnt specify0	10.5738	minimal depression 1-10	goverenment	never or almost never	never or sometimes	never	>3hrs of screen time	inadequate	notgoing skol	yes	educated	underweight	improved	2	none	yes	allergic	good	rarely or never	rarely or never	stomach ache oftently	educated	not at all	no	miswak	fairly good	bar soap	Class-10	Medium (> 9 and <= 10)inschool	thirteen to fifteen	female	Medium dietary diversity(4 and 5 food groups)	5	Moderate Food Insecure
686	Water is available	secondary	unimproved	inactive	5times	always	not working	yes	no	toothbrush	weekly	1-10	good	no	primary	10.5738	minimal depression 1-10	private	always	almost everyday	never	<3hrs of screen time	inadequate	skool goin	yes	educated	underweight	unimproved	1	none	yes	not allergic	good	rarely or never	rarely or never	never or rarely	educated	not at all	yes	toothbrush	good	bar soap	Class-07	High (> 10)in school	ten to twelve	male	High dietary diversity(≥ 6 food groups)	6	Severely Food Insecure
687	Water is available	uneducated	unimproved	inactive	5times	always	0-3	yes	yes	miswak	daily	11-16	good	no	uneducaed	10.5738	mild depression 11-20	not school going	always	almost everyday	never	<3hrs of screen time	adequate	notgoing skol	no	uneducated	underweight	unimproved	1	none	yes	not allergic	good	rarely or never	rarely or never	never or rarely	uneducated	not at all	yes	miswak	good	bar soap	Never attended school	Low (<= 9)inschool	thirteen to fifteen	male	Medium dietary diversity(4 and 5 food groups)	5	Severely Food Insecure
688	Water is available	uneducated	improved	inactive	3-4	never	not working	yes	no	miswak	daily	1-10	good	no	primary	10.5738	minimal depression 1-10	goverenment	always	never or sometimes	never	<3hrs of screen time	adequate	skool goin	yes	educated	underweight	improved	1	none	yes	not allergic	good	rarely or never	rarely or never	never or rarely	educated	not at all	yes	miswak	fairly good	bar soap	Never attended school	Low (<= 9)inschool	ten to twelve	female	High dietary diversity(≥ 6 food groups)	6	Moderate Food Insecure
689	Water is available	uneducated	improved	inactive	3-4	never	0-3	yes	yes	miswak	daily	1-10	very good	no	primary	10.5738	minimal depression 1-10	goverenment	never or almost never	never or sometimes	sometimes eat b/w meals	<3hrs of screen time	inadequate	skool goin	yes	educated	underweight	improved	1	dontknow	yes	not allergic	good	rarely or never	rarely or never	never or rarely	uneducated	everyday	yes	miswak	good	others	Never attended school	Medium (> 9 and <= 10)inschool	thirteen to fifteen	male	Medium dietary diversity(4 and 5 food groups)	5	Severely Food Insecure
690	Water is available	uneducated	improved	inactive	3-4	always	not working	yes	no	miswak	daily	1-10	average	no	uneducaed	10.5738	minimal depression 1-10	not school going	always	almost everyday	sometimes eat b/w meals	<3hrs of screen time	inadequate	notgoing skol	no	uneducated	underweight	improved	1	none	yes	not allergic	fair	rarely or never	rarely or never	never or rarely	educated	everyday	yes	miswak	good	bar soap	Class-08	Medium (> 9 and <= 10)inschool	ten to twelve	female	Lowest dietary diversity(≤ 3 food groups)	3	Severely Food Insecure
691	Water is available			moderate vigorous	5times	never	0-3	yes	yes	miswak	daily			no							always eat b/w meals																						Never attended school		sixteen to 19	male	Medium dietary diversity(4 and 5 food groups)	5	Severely Food Insecure
692	Water is available	uneducated	unimproved	inactive	5times	never	not working	yes	no	miswak	daily	1-10	good	no	primary	10.5738	minimal depression 1-10	goverenment	never or almost never	never or sometimes	never	<3hrs of screen time	inadequate	skool goin	yes	educated	underweight	unimproved	1	none	yes	allergic	fair	rarely or never	oftenly	never or rarely	uneducated	not at all	yes	miswak	good	bar soap	Never attended school	Medium (> 9 and <= 10)inschool	ten to twelve	male	High dietary diversity(≥ 6 food groups)	6	Severely Food Insecure
693	Water is available	uneducated	unimproved	vigorous physical activity	5times	always	not working	no	no	toothbrush	daily	1-10	very good	no	uneducaed	10.5738	minimal depression 1-10	not school going	always	almost everyday	never	>3hrs of screen time	inadequate	notgoing skol	no	uneducated	underweight	unimproved	1	none	yes	allergic	excellent	rarely or never	rarely or never	never or rarely	educated	not at all	no	toothbrush	good	bar soap	Never attended school	Medium (> 9 and <= 10)inschool	ten to twelve	female	High dietary diversity(≥ 6 food groups)	7	Severely Food Insecure
694	Water is available	uneducated	unimproved	vigorous physical activity	0-2	always	4-6	yes	yes	miswak	daily	1-10	very good	no	uneducaed	10.5738	minimal depression 1-10	not school going	always	almost everyday	never	>3hrs of screen time	adequate	notgoing skol	no	uneducated	normal	unimproved	1	none	yes	not allergic	excellent	rarely or never	rarely or never	never or rarely	uneducated	infrequent	yes	miswak	good	bar soap	Never attended school	Low (<= 9)inschool	sixteen to 19	male	Medium dietary diversity(4 and 5 food groups)	5	Severely Food Insecure
695	Water is available	uneducated	unimproved	vigorous physical activity	3-4	always	7-12	no	yes	miswak	daily	1-10	good	yes	uneducaed	10.5738	minimal depression 1-10	not school going	always	almost everyday	always eat b/w meals	<3hrs of screen time	inadequate	notgoing skol	no	uneducated	underweight	unimproved	1	none	yes	not allergic	good	rarely or never	rarely or never	never or rarely	educated	not at all	no	miswak	fairly good	no soap available	Never attended school	High (> 10)in school	thirteen to fifteen	male	High dietary diversity(≥ 6 food groups)	9	Moderate Food Insecure
696	Water is available	uneducated	unimproved	inactive	3-4	never	0-3	yes	yes	miswak	daily	1-10	poor	no	uneducaed	10.5738	minimal depression 1-10	not school going	never or almost never	never or sometimes	sometimes eat b/w meals	<3hrs of screen time	inadequate	notgoing skol	no	uneducated	underweight	unimproved	1	none	yes	not allergic	good	rarely or never	rarely or never	never or rarely	educated	not at all	yes	miswak	fairly good	bar soap	Class-05	High (> 10)in school	ten to twelve	male	Medium dietary diversity(4 and 5 food groups)	5	Severely Food Insecure
697	Water is available	uneducated	unimproved	inactive	3-4	always	0-3	yes	yes	miswak	daily	1-10	good	no	uneducaed	10.5738	minimal depression 1-10	not school going	never or almost never	almost everyday	never	>3hrs of screen time	adequate	notgoing skol	no	uneducated	underweight	unimproved	1	none	yes	not allergic	good	oftently regularly weekly monthly	rarely or never	never or rarely	educated	everyday	yes	miswak	good	bar soap	Never attended school	Low (<= 9)inschool	sixteen to 19	male	High dietary diversity(≥ 6 food groups)	7	Severely Food Insecure
698	Water is available	uneducated	unimproved	inactive	3-4	never	0-3	yes	yes	finger	weekly	1-10	poor	no	didnt specify0	10.5738	minimal depression 1-10	goverenment	never or almost never	never or sometimes	never	>3hrs of screen time	inadequate	notgoing skol	yes	educated	underweight	unimproved	1	none	yes	not allergic	poor	oftently regularly weekly monthly	oftenly	never or rarely	uneducated	not at all	yes	others	bad	bar soap	Class-10	High (> 10)in school	thirteen to fifteen	male	Medium dietary diversity(4 and 5 food groups)	4	Food Secure
699	Water is available	uneducated	improved	inactive	3-4	always	not working	yes	no	toothbrush	daily	1-10	poor	no	uneducaed	10.5738	minimal depression 1-10	not school going	never or almost never	almost everyday	sometimes eat b/w meals	<3hrs of screen time	adequate	notgoing skol	no	uneducated	underweight	improved	1	none	yes	not allergic	poor	oftently regularly weekly monthly	rarely or never	never or rarely	educated	not at all	yes	toothbrush	good	bar soap	Class-12	Low (<= 9)inschool	thirteen to fifteen	female	High dietary diversity(≥ 6 food groups)	7	Severely Food Insecure
700	Water is not available	uneducated	unimproved	inactive	5times	never	0-3	yes	yes	miswak	daily	1-10	very good	no	didnt specify0	11.9396	minimal depression 1-10	private	always	never or sometimes	always eat b/w meals	>3hrs of screen time	inadequate	notgoing skol	yes	educated	normal	unimproved	1	none	yes	not allergic	good	rarely or never	rarely or never	never or rarely	uneducated	everyday	yes	miswak	good	no soap available	Never attended school	Medium (> 9 and <= 10)inschool	sixteen to 19	female	Medium dietary diversity(4 and 5 food groups)	5	Severely Food Insecure
701	Water is not available	uneducated	unimproved	inactive	5times	always	4-6	yes	yes	miswak	weekly	1-10	good	no	didnt specify0	11.9396	minimal depression 1-10	goverenment	sometimes	almost everyday	sometimes eat b/w meals	<3hrs of screen time	adequate	notgoing skol	yes	educated	underweight	unimproved	1	none	yes	allergic	poor	oftently regularly weekly monthly	rarely or never	never or rarely	uneducated	everyday	yes	miswak	bad	no soap available	Never attended school	Low (<= 9)inschool	sixteen to 19	female	Medium dietary diversity(4 and 5 food groups)	4	Milld Food Insecure
702	Water is available	uneducated	improved	vigorous physical activity	3-4	always	0-3	yes	yes	miswak	daily	1-10	excellent	no	primary	11.9396	minimal depression 1-10	goverenment	always	almost everyday	always eat b/w meals	<3hrs of screen time	adequate	skool goin	yes	educated	underweight	improved	2	none	yes	not allergic	excellent	rarely or never	rarely or never	never or rarely	uneducated	not at all	yes	miswak	good	bar soap	Never attended school	Low (<= 9)inschool	sixteen to 19	male	High dietary diversity(≥ 6 food groups)	6	Milld Food Insecure
703	Water is available	uneducated	improved	moderate vigorous	3-4	never	4-6	yes	yes	miswak	sometimes	1-10	average	no	uneducaed	11.9396	minimal depression 1-10	not school going	always	never or sometimes	always eat b/w meals	>3hrs of screen time	adequate	notgoing skol	no	uneducated	normal	improved	1	none	yes	not allergic	excellent	rarely or never	rarely or never	never or rarely	educated	not at all	yes	miswak	fairly good	bar soap	Never attended school	Low (<= 9)inschool	sixteen to 19	male	High dietary diversity(≥ 6 food groups)	6	Severely Food Insecure
704	Water is available	uneducated	unimproved	vigorous physical activity	3-4	always	4-6	yes	yes	miswak	sometimes	1-10	very good	no	uneducaed	11.9396	minimal depression 1-10	not school going	always	almost everyday	sometimes eat b/w meals	<3hrs of screen time	adequate	notgoing skol	no	uneducated	normal	unimproved	1	none	yes	allergic	fair	oftently regularly weekly monthly	rarely or never	never or rarely	educated	not at all	yes	miswak	good	bar soap	Never attended school	Low (<= 9)inschool	thirteen to fifteen	male	High dietary diversity(≥ 6 food groups)	6	Severely Food Insecure
705	Water is available	uneducated	unimproved	inactive	5times	never	4-6	yes	yes	miswak	weekly	11-16	good	no	didnt specify0	11.9396	mild depression 11-20	private	sometimes	never or sometimes	always eat b/w meals	<3hrs of screen time	inadequate	notgoing skol	yes	educated	underweight	unimproved	1	other	no	not allergic	poor	oftently regularly weekly monthly	oftenly	stomach ache oftently	uneducated	not at all	yes	miswak	good	ash mud	Never attended school	Medium (> 9 and <= 10)inschool	sixteen to 19	male	Medium dietary diversity(4 and 5 food groups)	4	Severely Food Insecure
706	Water is available	uneducated	improved	inactive	3-4	always	4-6	yes	yes	toothbrush	daily	1-10	excellent	no	uneducaed	11.9396	minimal depression 1-10	not school going	never or almost never	almost everyday	sometimes eat b/w meals	>3hrs of screen time	adequate	notgoing skol	no	uneducated	underweight	improved	1	none	yes	not allergic	excellent	rarely or never	rarely or never	stomach ache oftently	uneducated	everyday	yes	toothbrush	good	bar soap	Class-03	Low (<= 9)inschool	thirteen to fifteen	female	Medium dietary diversity(4 and 5 food groups)	5	Milld Food Insecure
707	Water is available	secondary	improved	inactive	3-4	always	7-12	no	yes	toothbrush	daily	1-10	excellent	no	didnt specify0	11.9396	minimal depression 1-10	goverenment	never or almost never	almost everyday	never	>3hrs of screen time	adequate	notgoing skol	yes	educated	underweight	improved	2	none	no	not allergic	excellent	rarely or never	rarely or never	never or rarely	educated	everyday	no	toothbrush	fairly good	bar soap	Class-12	Low (<= 9)inschool	sixteen to 19	male	Medium dietary diversity(4 and 5 food groups)	5	Food Secure
708	Water is available	uneducated	unimproved	inactive	3-4	always	not working	yes	no	toothbrush	daily	1-10	very good	no	didnt specify0	11.9396	minimal depression 1-10	goverenment	always	almost everyday	always eat b/w meals	>3hrs of screen time	adequate	notgoing skol	yes	educated	normal	unimproved	2	none	yes	not allergic	fair	oftently regularly weekly monthly	rarely or never	never or rarely	educated	everyday	yes	toothbrush	good	bar soap	Never attended school	Low (<= 9)inschool	sixteen to 19	female	High dietary diversity(≥ 6 food groups)	6	Food Secure
709	Water is available	uneducated	unimproved	inactive	3-4	always	not working	yes	no	miswak	daily	1-10	excellent	no	uneducaed	11.9396	minimal depression 1-10	not school going	never or almost never	almost everyday	never	>3hrs of screen time	inadequate	notgoing skol	no	uneducated	normal	unimproved	2	none	yes	not allergic	excellent	rarely or never	rarely or never	never or rarely	educated	everyday	yes	miswak	fairly good	bar soap	Class-12	Medium (> 9 and <= 10)inschool	thirteen to fifteen	female	Medium dietary diversity(4 and 5 food groups)	4	Food Secure
710	Water is available	uneducated	improved	inactive	3-4	always	not working	yes	no	toothbrush	daily	1-10	excellent	no	primary	11.9396	minimal depression 1-10	goverenment	never or almost never	almost everyday	sometimes eat b/w meals	>3hrs of screen time	inadequate	skool goin	yes	educated	obesity	improved	2	none	yes	not allergic	excellent	rarely or never	rarely or never	never or rarely	uneducated	everyday	yes	toothbrush	good	bar soap	Never attended school	Medium (> 9 and <= 10)inschool	ten to twelve	male	Medium dietary diversity(4 and 5 food groups)	4	Milld Food Insecure
711	Water is available	uneducated	improved	inactive	5times	always	not working	yes	no	miswak	daily	1-10	excellent	no	primary	11.9396	minimal depression 1-10	goverenment	never or almost never	almost everyday	never	>3hrs of screen time	inadequate	skool goin	yes	educated	underweight	improved	1	none	yes	not allergic	excellent	rarely or never	rarely or never	never or rarely	educated	everyday	yes	miswak	fairly good	bar soap	Class-05	Medium (> 9 and <= 10)inschool	ten to twelve	female	High dietary diversity(≥ 6 food groups)	6	Moderate Food Insecure
712	Water is available	uneducated	unimproved	inactive	3-4	always	not working	yes	no	toothbrush	daily	1-10	very good	no	primary	11.9396	minimal depression 1-10	goverenment	always	almost everyday	never	<3hrs of screen time	adequate	skool goin	yes	educated	underweight	unimproved	2	none	yes	not allergic	excellent	rarely or never	rarely or never	never or rarely	uneducated	not at all	yes	toothbrush	good	bar soap	Never attended school	Low (<= 9)inschool	ten to twelve	female	Medium dietary diversity(4 and 5 food groups)	5	Severely Food Insecure
[truncated: 447 more rows]
[truncated: 13 more columns]
